# Supplementary material for: Blood-based DNA methylation in advanced Nasopharyngeal Carcinoma exhibited distinct CpG methylation signature
Source: Sci Rep. 2023 Dec 12;13:22086. doi: 10.1038/s41598-023-45001-w (PMC10716134; doi:10.1038/s41598-023-45001-w)
Supplement: Supplementary file 1 — Supplementary Information. [file 41598_2023_45001_MOESM1_ESM.zip]

Archive with 3 entries (3 files):
- Supplimentary informations.docx
- Table S2.xlsx
- Table S3.xlsx
