# Supplementary material for: Blood-based DNA methylation in advanced Nasopharyngeal Carcinoma exhibited distinct CpG methylation signature
Source: Sci Rep. 2023 Dec 12;13:22086. doi: 10.1038/s41598-023-45001-w (PMC10716134; doi:10.1038/s41598-023-45001-w)
Supplement: Supplementary file 1 — Supplementary Information. [file 41598_2023_45001_MOESM1_ESM.zip › Table S2.xlsx]

## Sheet: Sheet1
CpG ID	Cancer_to_Control.P.Value	Cancer_to_Control.adj.P.Val	Cancer_to_Control.B	Cancer_to_Control.Cancer_AVG	Cancer_to_Control.Control_AVG	Cancer_to_Control.deltaBeta	Cancer_to_Control.CHR	Cancer_to_Control.MAPINFO	Cancer_to_Control.Strand	Cancer_to_Control.Type	Cancer_to_Control.gene	Cancer_to_Control.feature	Cancer_to_Control.cgi	Cancer_to_Control.feat.cgi
cg26181139	3.83857e-09	0.0028673	9.44343	0.360235	0.951564	0.591329	6	31237770	F	II	HLA-C	Body	shore	Body-shore
cg05206633	8.00703e-08	0.0113317	7.8833	0.18551	0.583282	0.397772	5	177913434	R	II	COL23A1	Body	opensea	Body-opensea
cg27393431	1.31217e-07	0.0113317	7.56586	0.326366	0.59617	0.269803	12	45663460	R	II	ANO6	Body	opensea	Body-opensea
cg23679982	1.83569e-07	0.0113317	7.34012	0.30054	0.565784	0.265245	17	1686737	F	II	SMYD4	Body	opensea	Body-opensea
cg13093111	2.22401e-07	0.0113317	7.20753	0.294494	0.550401	0.255907	17	66308577	R	II	ARSG	Body	opensea	Body-opensea
cg22904994	2.42724e-07	0.0113317	7.14627	0.27701	0.510678	0.233668	8	6409835	F	II	ANGPT2	Body	opensea	Body-opensea
cg24710520	3.55572e-07	0.013979	6.87263	0.508866	0.712402	0.203536	6	31237199	F	II	HLA-C	Body	shore	Body-shore
cg21440776	4.37907e-07	0.0140587	6.71922	0.121399	0.348071	0.226673	12	6658378	F	II	IFFO1	Body	shore	Body-shore
cg20062413	4.60139e-07	0.0140587	6.68232	0.313848	0.52027	0.206422	2	160655179	R	II	CD302	TSS1500	shore	TSS1500-shore
cg17932911	5.0657e-07	0.0140587	6.61024	0.203737	0.496687	0.292951	10	101942982	R	II	ERLIN1	Body	shelf	Body-shelf
cg02179616	5.37365e-07	0.0140587	6.56569	0.241696	0.443934	0.202238	11	6768628	F	II		IGR	opensea	IGR-opensea
cg25941751	5.76781e-07	0.0140587	6.51196	0.101782	0.357448	0.255666	2	46613544	F	II	EPAS1	3'UTR	opensea	3'UTR-opensea
cg08151370	6.238e-07	0.0140587	6.4521	0.231367	0.493817	0.26245	3	43073152	R	II	FAM198A	Body	opensea	Body-opensea
cg18521725	6.5149e-07	0.0140587	6.41875	0.582366	0.851183	0.268817	3	194856863	F	II	XXYLT1	Body	opensea	Body-opensea
cg25064978	8.52536e-07	0.0140587	6.20964	0.41482	0.665053	0.250233	2	37749416	F	II		IGR	opensea	IGR-opensea
cg13619781	8.74394e-07	0.0140587	6.18972	0.116881	0.348097	0.231216	1	162200384	R	II	NOS1AP	Body	opensea	Body-opensea
cg23973564	8.76081e-07	0.0140587	6.1882	0.30384	0.545775	0.241935	16	89785686	R	II	ZNF276	TSS1500	shore	TSS1500-shore
cg03938562	9.12865e-07	0.0140587	6.15576	0.288924	0.507049	0.218125	8	145082728	F	II		IGR	opensea	IGR-opensea
cg13544452	9.34454e-07	0.0140587	6.13728	0.240605	0.481431	0.240826	3	127889913	F	II	EEFSEC	Body	opensea	Body-opensea
cg19728949	9.93787e-07	0.0140587	6.08844	0.134583	0.397923	0.26334	16	89520128	F	II	LOC101927817	Body	opensea	Body-opensea
cg13388635	1.01139e-06	0.0140587	6.07447	0.100807	0.359558	0.258751	2	68618350	R	II	PLEK	Body	opensea	Body-opensea
cg19384042	1.05893e-06	0.0140587	6.03783	0.255846	0.499766	0.243921	5	172314993	R	II	ERGIC1	Body	opensea	Body-opensea
cg13524037	1.19492e-06	0.0140587	5.94085	0.119236	0.326519	0.207283	6	32904074	R	II	HLA-DMB	Body	opensea	Body-opensea
cg24168002	1.2308e-06	0.0140587	5.91697	0.100526	0.364891	0.264365	2	169588344	R	II	LASS6	Body	opensea	Body-opensea
cg15655351	1.25804e-06	0.0140587	5.89927	0.215349	0.417255	0.201906	6	153269701	F	II		IGR	opensea	IGR-opensea
cg23979146	1.27689e-06	0.0140587	5.88722	0.204595	0.550283	0.345688	12	123228871	F	II		IGR	opensea	IGR-opensea
cg15490784	1.39869e-06	0.0140587	5.81317	0.229299	0.456556	0.227257	3	126061950	R	II	KLF15	3'UTR	shore	3'UTR-shore
cg02813721	1.41639e-06	0.0140587	5.80291	0.267457	0.579051	0.311594	8	28889634	R	II	HMBOX1	Body	opensea	Body-opensea
cg21542459	1.48173e-06	0.0140587	5.76604	0.712756	0.917954	0.205199	2	99801364	F	II	MRPL30	5'UTR	shelf	5'UTR-shelf
cg04896632	1.54963e-06	0.0140587	5.7293	0.334893	0.574506	0.239613	1	29504270	R	II	SRSF4	Body	shelf	Body-shelf
cg03544495	1.57286e-06	0.0140587	5.71707	0.103762	0.328861	0.225099	9	90330011	R	II		IGR	opensea	IGR-opensea
cg00699780	1.59218e-06	0.0140587	5.70703	0.0946184	0.337242	0.242624	1	14050734	F	II	PRDM2	Body	opensea	Body-opensea
cg22747843	1.60319e-06	0.0140587	5.70135	0.115661	0.353369	0.237708	1	109936194	R	II	SORT1	Body	shelf	Body-shelf
cg19540824	1.60447e-06	0.0140587	5.7007	0.106345	0.36256	0.256215	17	1687348	F	II	SMYD4	Body	opensea	Body-opensea
cg20041729	1.62973e-06	0.0140587	5.68782	0.122472	0.359505	0.237033	13	80934176	R	II		IGR	opensea	IGR-opensea
cg09492975	1.65051e-06	0.0140587	5.67738	0.111551	0.330925	0.219375	3	11267531	F	II	HRH1	TSS200	opensea	TSS200-opensea
cg08701429	1.8811e-06	0.0140587	5.56901	0.465312	0.666799	0.201486	17	15394553	F	II		IGR	opensea	IGR-opensea
cg14846049	1.9563e-06	0.0140587	5.53635	0.148361	0.424894	0.276533	1	95063517	F	II		IGR	opensea	IGR-opensea
cg21210041	1.96315e-06	0.0140587	5.53343	0.233529	0.44432	0.210792	17	27443831	R	II	MYO18A	Body	opensea	Body-opensea
cg18811350	1.98469e-06	0.0140587	5.52431	0.148187	0.356094	0.207907	10	6579890	F	II	PRKCQ	5'UTR	opensea	5'UTR-opensea
cg24675644	2.05305e-06	0.0140587	5.496	0.140888	0.462915	0.322026	3	157163881	R	II	VEPH1	Body	opensea	Body-opensea
cg07131958	2.07554e-06	0.0140587	5.48687	0.11242	0.330899	0.21848	10	31996415	R	II		IGR	opensea	IGR-opensea
cg09108940	2.09435e-06	0.0140587	5.47931	0.152974	0.40105	0.248076	2	71292689	R	II		IGR	shelf	IGR-shelf
cg22553364	2.15017e-06	0.0140587	5.45724	0.116032	0.344665	0.228633	8	27197140	R	II	PTK2B	5'UTR	opensea	5'UTR-opensea
cg01127737	2.21292e-06	0.0140587	5.43307	0.127061	0.475678	0.348616	11	129942129	R	II	APLP2	Body	shore	Body-shore
cg02420480	2.22431e-06	0.0140587	5.42875	0.1861	0.422346	0.236246	7	41919892	F	II		IGR	opensea	IGR-opensea
cg00464852	2.26341e-06	0.0140587	5.41407	0.150498	0.390264	0.239766	14	68610155	F	II	RAD51B	Body	opensea	Body-opensea
cg27627524	2.28237e-06	0.0140587	5.40704	0.101425	0.314529	0.213105	8	131325625	R	II	ASAP1	Body	opensea	Body-opensea
cg08736630	2.28734e-06	0.0140587	5.40521	0.257687	0.539163	0.281477	18	76958467	F	II	ATP9B	Body	opensea	Body-opensea
cg11862131	2.29348e-06	0.0140587	5.40295	0.153761	0.408587	0.254826	6	6884743	R	II		IGR	opensea	IGR-opensea
cg03361738	2.34027e-06	0.0140587	5.38591	0.242524	0.522913	0.280389	9	107685725	F	II	ABCA1	5'UTR	shelf	5'UTR-shelf
cg09303642	2.42541e-06	0.014154	5.3557	0.146354	0.401435	0.255081	12	54690818	R	II	NFE2	TSS1500	opensea	TSS1500-opensea
cg04513973	2.49566e-06	0.014425	5.33152	0.547886	0.749542	0.201656	3	188286038	F	II	LPP-AS1	Body	opensea	Body-opensea
cg03951335	2.52522e-06	0.014425	5.32153	0.134913	0.361807	0.226893	12	50000856	F	II	FAM186B	TSS1500	opensea	TSS1500-opensea
cg03818715	2.5298e-06	0.014425	5.31999	0.197999	0.429732	0.231733	6	7591348	R	II	SNRNP48	Body	shore	Body-shore
cg19131078	2.67001e-06	0.0145678	5.27415	0.14388	0.386312	0.242432	15	64382893	R	II	FAM96A	Body	shelf	Body-shelf
cg06706813	2.81312e-06	0.014756	5.22962	0.211753	0.51043	0.298677	3	194826411	F	II	C3orf21	Body	opensea	Body-opensea
cg16997101	2.81883e-06	0.014756	5.22789	0.719135	0.938508	0.219373	1	21864590	R	II	ALPL	5'UTR	opensea	5'UTR-opensea
cg16866268	2.94656e-06	0.014756	5.18998	0.157441	0.365575	0.208134	2	137011396	R	II		IGR	opensea	IGR-opensea
cg22733946	2.94984e-06	0.014756	5.18903	0.165322	0.377454	0.212132	5	10451727	F	II	ROPN1L	Body	opensea	Body-opensea
cg12453401	3.04247e-06	0.014756	5.16252	0.129046	0.356468	0.227422	21	16869470	R	II		IGR	opensea	IGR-opensea
cg17142183	3.13133e-06	0.014756	5.13779	0.125308	0.35529	0.229982	2	102608192	F	II	IL1R2	TSS200	opensea	TSS200-opensea
cg19158670	3.16592e-06	0.014756	5.12834	0.16644	0.418396	0.251956	16	72088241	F	II	HP	TSS1500	opensea	TSS1500-opensea
cg13307717	3.17526e-06	0.014756	5.1258	0.132697	0.409094	0.276397	3	39255117	R	II		IGR	opensea	IGR-opensea
cg07631144	3.2291e-06	0.014756	5.11133	0.184626	0.412971	0.228345	17	46657393	R	I	MIR10A	TSS200	shore	TSS200-shore
cg02226827	3.25419e-06	0.014756	5.10466	0.236883	0.473728	0.236846	4	185754633	R	II		IGR	opensea	IGR-opensea
cg02308232	3.27952e-06	0.014756	5.09798	0.137928	0.355006	0.217077	17	7742762	R	II	KDM6B	TSS1500	shelf	TSS1500-shelf
cg09759079	3.37313e-06	0.0147842	5.07369	0.0988156	0.331958	0.233142	20	52271683	F	II		IGR	opensea	IGR-opensea
cg02525015	3.41305e-06	0.0147842	5.06353	0.248759	0.453229	0.20447	2	136771608	R	II		IGR	opensea	IGR-opensea
cg20554293	3.46674e-06	0.0147842	5.05004	0.138346	0.387393	0.249047	10	91056311	F	II		IGR	opensea	IGR-opensea
cg19006947	3.60097e-06	0.0147842	5.01714	0.614717	0.913148	0.298431	11	64034861	R	II	PLCB3	Body	island	Body-island
cg23193059	3.66175e-06	0.0147842	5.00262	0.10972	0.34514	0.235419	11	116706090	F	II		IGR	shore	IGR-shore
cg17541002	3.67174e-06	0.0147842	5.00026	0.101461	0.347306	0.245846	12	121714889	F	II	CAMKK2	5'UTR	shelf	5'UTR-shelf
cg02138358	3.68135e-06	0.0147842	4.99799	0.185041	0.397749	0.212708	17	56358318	R	II	MPO	TSS200	shore	TSS200-shore
cg26468157	3.79723e-06	0.0149285	4.97106	0.16443	0.427187	0.262757	17	57837698	R	II	VMP1	Body	opensea	Body-opensea
cg22941573	3.89836e-06	0.0150976	4.94819	0.203663	0.451401	0.247739	20	48761279	R	II	TMEM189	Body	opensea	Body-opensea
cg26942829	3.97834e-06	0.0150976	4.93049	0.133777	0.37135	0.237573	6	13408158	F	II	GFOD1	Body	opensea	Body-opensea
cg12088050	4.04286e-06	0.0150976	4.91646	0.360509	0.668445	0.307936	9	130854132	R	II	SLC25A25	5'UTR	opensea	5'UTR-opensea
cg14527029	4.09085e-06	0.0150976	4.90615	0.57806	0.800181	0.22212	3	120401095	R	II	HGD	1stExon	opensea	1stExon-opensea
cg22559881	4.13441e-06	0.0150976	4.8969	0.209629	0.461358	0.251729	12	65700713	R	II	MSRB3	5'UTR	opensea	5'UTR-opensea
cg20956594	4.14546e-06	0.0150976	4.89457	0.159002	0.443351	0.284349	13	29202889	F	II		IGR	opensea	IGR-opensea
cg10702418	4.16801e-06	0.0150976	4.88983	0.147982	0.385445	0.237463	7	157090031	F	II		IGR	shelf	IGR-shelf
cg19429405	4.31276e-06	0.0150976	4.85995	0.189755	0.428906	0.239152	10	73497609	F	II	C10orf105	TSS200	opensea	TSS200-opensea
cg03689552	4.33782e-06	0.0150976	4.85488	0.126915	0.353973	0.227058	16	3292971	R	II	MEFV	3'UTR	opensea	3'UTR-opensea
cg15891546	4.4191e-06	0.0150976	4.8386	0.153542	0.40599	0.252448	8	142179908	R	II	DENND3	Body	shelf	Body-shelf
cg07219453	4.46619e-06	0.0150976	4.8293	0.136643	0.393971	0.257328	15	94643025	R	II	LINC01581	Body	opensea	Body-opensea
cg17900374	4.49196e-06	0.0150976	4.82425	0.236295	0.498877	0.262582	1	217759154	R	II	GPATCH2	Body	opensea	Body-opensea
cg16612503	4.66644e-06	0.0150976	4.79076	0.157203	0.368915	0.211711	21	16815350	F	II		IGR	opensea	IGR-opensea
cg07377178	4.67368e-06	0.0150976	4.7894	0.169239	0.404951	0.235712	6	3025064	F	II		IGR	opensea	IGR-opensea
cg24295229	4.69701e-06	0.0150976	4.78502	0.109803	0.328494	0.218691	18	3722551	F	II	DLGAP1	Body	opensea	Body-opensea
cg21854332	4.76521e-06	0.0150976	4.77233	0.0970727	0.306274	0.209202	1	144989624	F	II	PDE4DIP	Body	opensea	Body-opensea
cg26277620	4.79955e-06	0.0150976	4.766	0.0939965	0.31154	0.217543	5	157347062	F	II		IGR	opensea	IGR-opensea
cg21834463	4.82775e-06	0.0150976	4.76084	0.169971	0.393291	0.223321	6	134538515	R	II	SGK1	Body	opensea	Body-opensea
cg04593856	4.83161e-06	0.0150976	4.76013	0.34923	0.56737	0.21814	2	240415440	R	II		IGR	opensea	IGR-opensea
cg12939390	5.05167e-06	0.0150976	4.72082	0.281717	0.503143	0.221426	2	45795647	R	II	SRBD1	Body	opensea	Body-opensea
cg22542413	5.1136e-06	0.0150976	4.71005	0.113452	0.343922	0.23047	5	39224842	F	II	FYB	Body	opensea	Body-opensea
cg22486242	5.11757e-06	0.0150976	4.70937	0.138986	0.365454	0.226468	6	5122548	F	II	LOC100129461	Body	opensea	Body-opensea
cg16405432	5.21617e-06	0.0150976	4.69249	0.178043	0.41001	0.231966	14	95973710	R	II		IGR	opensea	IGR-opensea
cg16125725	5.23349e-06	0.0150976	4.68955	0.151344	0.440748	0.289404	15	70101302	R	II		IGR	opensea	IGR-opensea
cg16114164	5.35506e-06	0.0150976	4.66921	0.260804	0.491481	0.230677	2	145461279	F	II	TEX41	Body	opensea	Body-opensea
cg01130978	5.3739e-06	0.0150976	4.66609	0.425626	0.652752	0.227126	16	69362644	R	II	PDF	3'UTR	shore	3'UTR-shore
cg04703274	5.38403e-06	0.0150976	4.66442	0.178458	0.409771	0.231313	7	33084753	F	II	NT5C3A	Body	opensea	Body-opensea
cg20693213	5.42154e-06	0.0150976	4.65827	0.126028	0.355676	0.229649	3	128311079	F	II		IGR	opensea	IGR-opensea
cg02118370	5.47412e-06	0.0150976	4.64971	0.139996	0.419143	0.279147	6	134710463	F	II		IGR	opensea	IGR-opensea
cg24849637	5.51116e-06	0.0150976	4.64372	0.230465	0.510908	0.280443	5	78999308	R	II	CMYA5	Body	opensea	Body-opensea
cg19859915	5.52132e-06	0.0150976	4.64208	0.175636	0.380389	0.204753	1	234910858	F	II		IGR	opensea	IGR-opensea
cg00511884	5.62903e-06	0.0150976	4.62492	0.15695	0.359126	0.202175	2	8374459	R	II	LINC00299	Body	opensea	Body-opensea
cg16471179	5.65709e-06	0.0150976	4.6205	0.116135	0.343229	0.227094	10	104914352	F	II	NT5C2	Body	opensea	Body-opensea
cg21077774	5.79741e-06	0.0150976	4.59871	0.162634	0.377327	0.214694	19	42985826	R	II	LIPE-AS1	Body	opensea	Body-opensea
cg01232717	5.87511e-06	0.0150976	4.58685	0.212804	0.504756	0.291951	8	74871056	F	II	TCEB1	Body	opensea	Body-opensea
cg16378063	5.88707e-06	0.0150976	4.58504	0.125339	0.391171	0.265833	17	47329552	F	II		IGR	opensea	IGR-opensea
cg12239580	6.05201e-06	0.0150976	4.56041	0.275991	0.535993	0.260002	3	43073058	F	II	FAM198A	Body	opensea	Body-opensea
cg09024685	6.06805e-06	0.0150976	4.55805	0.179453	0.400183	0.22073	15	86088266	F	II	AKAP13	Body	opensea	Body-opensea
cg25730852	6.06922e-06	0.0150976	4.55787	0.199993	0.434305	0.234312	1	153707429	R	II	INTS3	Body	opensea	Body-opensea
cg03042792	6.23799e-06	0.0150976	4.53338	0.160001	0.389527	0.229526	2	119683223	F	II		IGR	opensea	IGR-opensea
cg25401101	6.33234e-06	0.0150976	4.51996	0.442982	0.664127	0.221145	16	526359	F	II	RAB11FIP3	Body	opensea	Body-opensea
cg04196395	6.54176e-06	0.0150976	4.49084	0.243744	0.527871	0.284127	14	75701369	F	II		IGR	opensea	IGR-opensea
cg11216153	6.58742e-06	0.0150976	4.48461	0.135713	0.38595	0.250237	4	108921304	R	II	HADH	Body	opensea	Body-opensea
cg25643932	6.66416e-06	0.0150976	4.47423	0.28565	0.504686	0.219035	10	29912856	R	II	SVIL	5'UTR	opensea	5'UTR-opensea
cg17207944	6.70185e-06	0.0150976	4.46917	0.182595	0.389212	0.206617	2	160655270	R	II	CD302	TSS1500	shore	TSS1500-shore
cg14465405	6.74807e-06	0.0150976	4.46301	0.115546	0.368872	0.253325	13	50795209	F	II	DLEU1	Body	opensea	Body-opensea
cg24723615	6.75674e-06	0.0150976	4.46186	0.146914	0.416163	0.26925	7	12751962	F	II		IGR	opensea	IGR-opensea
cg27063453	6.77225e-06	0.0150976	4.4598	0.135776	0.399578	0.263803	2	120961050	R	II		IGR	opensea	IGR-opensea
cg05743750	6.77476e-06	0.0150976	4.45947	0.238817	0.514486	0.275669	11	34331548	F	II	ABTB2	Body	opensea	Body-opensea
cg03155200	6.87652e-06	0.0150976	4.44608	0.273839	0.526429	0.25259	11	2833259	F	I	KCNQ1	Body	opensea	Body-opensea
cg23849592	6.90815e-06	0.0150976	4.44196	0.202053	0.465819	0.263767	2	228234976	F	II	TM4SF20	Body	opensea	Body-opensea
cg15188623	6.9649e-06	0.0150976	4.43461	0.089574	0.299036	0.209462	15	90608429	R	II	ZNF710	5'UTR	shore	5'UTR-shore
cg21665024	7.12955e-06	0.0150976	4.4136	0.204294	0.482846	0.278552	5	10626937	F	II	ANKRD33B	Body	opensea	Body-opensea
cg14426099	7.20156e-06	0.0150976	4.40456	0.155767	0.36542	0.209653	1	159798788	R	II	SLAMF8	Body	opensea	Body-opensea
cg00311702	7.25256e-06	0.0150976	4.39821	0.135517	0.412711	0.277194	10	89857116	F	II		IGR	opensea	IGR-opensea
cg12306086	7.32025e-06	0.0150976	4.38984	0.0950666	0.344352	0.249285	4	106117747	R	II	TET2	5'UTR	opensea	5'UTR-opensea
cg04967578	7.33249e-06	0.0150976	4.38833	0.125168	0.3292	0.204032	18	13641894	R	II	C18orf1	Body	island	Body-island
cg20636248	7.44084e-06	0.0150976	4.37511	0.162339	0.390004	0.227665	10	121439845	R	II		IGR	opensea	IGR-opensea
cg11918518	7.51419e-06	0.0150976	4.36627	0.126114	0.370317	0.244203	1	25439789	F	II		IGR	opensea	IGR-opensea
cg24420366	7.5847e-06	0.0150976	4.35784	0.162824	0.381882	0.219058	10	3938541	R	II		IGR	opensea	IGR-opensea
cg10432654	7.63592e-06	0.0150976	4.35177	0.242992	0.449124	0.206132	7	2850839	F	II	GNA12	Body	opensea	Body-opensea
cg13977192	7.63877e-06	0.0150976	4.35143	0.120651	0.327456	0.206805	17	55982935	F	II	CUEDC1	5'UTR	opensea	5'UTR-opensea
cg04904784	7.64941e-06	0.0150976	4.35017	0.216979	0.448647	0.231668	12	27170664	F	II		IGR	shelf	IGR-shelf
cg26690937	7.82546e-06	0.0150976	4.32962	0.183146	0.428855	0.245708	8	125860127	F	II		IGR	opensea	IGR-opensea
cg08983517	7.84898e-06	0.0150976	4.32691	0.095958	0.329188	0.23323	15	58816619	R	II	LIPC	Body	opensea	Body-opensea
cg25031824	7.87627e-06	0.0150976	4.32377	0.175757	0.41677	0.241013	17	3819363	R	II	P2RX1	Body	opensea	Body-opensea
cg26265624	7.88624e-06	0.0150976	4.32262	0.158654	0.470128	0.311474	20	58629939	R	II	C20orf197	TSS1500	opensea	TSS1500-opensea
cg18654697	7.92446e-06	0.0150976	4.31825	0.198555	0.427991	0.229435	7	101446671	R	II		IGR	opensea	IGR-opensea
cg06763171	8.00419e-06	0.0150976	4.3092	0.111067	0.37278	0.261713	21	34431478	R	II	LINC00945	Body	opensea	Body-opensea
cg19619956	8.05449e-06	0.0150976	4.30353	0.277386	0.500953	0.223567	5	176967557	F	II	FAM193B	5'UTR	opensea	5'UTR-opensea
cg07291349	8.06292e-06	0.0150976	4.30258	0.182809	0.40711	0.224301	4	40964962	F	II	APBB2	Body	opensea	Body-opensea
cg15912390	8.17111e-06	0.0151118	4.29051	0.385359	0.5939	0.20854	3	194826514	F	II	C3orf21	Body	opensea	Body-opensea
cg15237702	8.1847e-06	0.0151118	4.28901	0.126933	0.355532	0.228598	6	90031462	R	II		IGR	opensea	IGR-opensea
cg10557578	8.21564e-06	0.0151153	4.28559	0.226246	0.446251	0.220005	8	37758453	R	II	RAB11FIP1	TSS1500	shore	TSS1500-shore
cg08276755	8.31209e-06	0.0151235	4.27501	0.452135	0.672844	0.220709	20	30196714	F	II		IGR	shore	IGR-shore
cg17925976	8.42386e-06	0.0151235	4.2629	0.0964269	0.355795	0.259368	9	107969333	R	II		IGR	opensea	IGR-opensea
cg06812844	8.43243e-06	0.0151235	4.26198	0.126185	0.346621	0.220436	21	45773782	R	II	TRPM2	Body	opensea	Body-opensea
cg05644602	8.53448e-06	0.0151235	4.25106	0.326889	0.550077	0.223188	2	74795186	F	II	C2orf65	Body	opensea	Body-opensea
cg12682382	8.53894e-06	0.0151235	4.25059	0.138182	0.430581	0.292399	8	74787918	R	II	UBE2W	Body	shelf	Body-shelf
cg17567562	8.60424e-06	0.0151235	4.24367	0.237653	0.452101	0.214448	3	47687980	F	II	SMARCC1	Body	opensea	Body-opensea
cg20619647	8.60475e-06	0.0151235	4.24362	0.142993	0.356035	0.213041	6	154486780	R	II	OPRM1	Body	opensea	Body-opensea
cg17742409	8.69802e-06	0.0151733	4.23383	0.358932	0.596603	0.237671	20	9181105	R	II	PLCB4	5'UTR	opensea	5'UTR-opensea
cg10981439	8.79373e-06	0.0151733	4.22388	0.162845	0.402753	0.239908	6	41254433	F	II	TREM1	5'UTR	opensea	5'UTR-opensea
cg22194040	8.82874e-06	0.0151733	4.22027	0.10755	0.349621	0.242072	4	169425430	F	II	PALLD	5'UTR	opensea	5'UTR-opensea
cg19109335	8.83079e-06	0.0151733	4.22006	0.187242	0.477804	0.290562	6	45294926	R	II	RUNX2	TSS1500	opensea	TSS1500-opensea
cg24578937	8.86754e-06	0.0151733	4.21628	0.105816	0.317617	0.211801	1	2090814	R	II	PRKCZ	Body	opensea	Body-opensea
cg22636457	9.02682e-06	0.0151733	4.20009	0.128161	0.393982	0.26582	22	42826934	R	II	NFAM1	Body	opensea	Body-opensea
cg03878292	9.07327e-06	0.0151733	4.19541	0.164285	0.392973	0.228688	2	68959372	R	II		IGR	opensea	IGR-opensea
cg27049627	9.18189e-06	0.0151733	4.18458	0.276232	0.508966	0.232734	11	58925877	F	II		IGR	opensea	IGR-opensea
cg19379599	9.23996e-06	0.0151733	4.17883	0.222363	0.483505	0.261142	21	39600322	R	II		IGR	opensea	IGR-opensea
cg20348647	9.25671e-06	0.0151733	4.17718	0.126614	0.445086	0.318471	2	119725853	F	II	MARCO	Body	opensea	Body-opensea
cg13510423	9.27418e-06	0.0151733	4.17547	0.117179	0.329622	0.212443	4	113481391	F	II	ZGRF1	Body	opensea	Body-opensea
cg01338112	9.27673e-06	0.0151733	4.17522	0.104668	0.349479	0.244811	6	135602559	R	II		IGR	opensea	IGR-opensea
cg04242580	9.35177e-06	0.0151733	4.16787	0.119566	0.338036	0.21847	2	102927687	F	II	IL1RL1	TSS1500	opensea	TSS1500-opensea
cg08946644	9.36905e-06	0.0151733	4.16619	0.128503	0.342115	0.213612	6	111855700	F	II	TRAF3IP2-AS1	Body	opensea	Body-opensea
cg26430305	9.51831e-06	0.0151733	4.15177	0.395055	0.61359	0.218535	1	207277581	F	II	C4BPA	TSS200	opensea	TSS200-opensea
cg12879607	9.56236e-06	0.0151733	4.14756	0.462989	0.676594	0.213605	14	71529807	F	II	PCNX	Body	opensea	Body-opensea
cg07091220	9.63296e-06	0.0151733	4.14085	0.148236	0.360633	0.212397	4	146752115	F	II	ZNF827	Body	opensea	Body-opensea
cg12902237	9.67194e-06	0.0151733	4.13716	0.299162	0.534593	0.235431	20	48381542	F	II		IGR	opensea	IGR-opensea
cg02799411	9.67691e-06	0.0151733	4.13669	0.0813513	0.285044	0.203692	3	4794061	R	II	ITPR1	Body	opensea	Body-opensea
cg13932501	9.77772e-06	0.0151733	4.12723	0.263613	0.520613	0.257	9	94060853	F	II	AUH	Body	opensea	Body-opensea
cg02893324	9.79968e-06	0.0151733	4.12518	0.310928	0.668987	0.358059	2	174023965	F	II	ZAK	Body	opensea	Body-opensea
cg06926882	9.84773e-06	0.0151733	4.12071	0.0596978	0.269615	0.209917	5	39219235	R	II	FYB	5'UTR	opensea	5'UTR-opensea
cg09946714	9.86573e-06	0.0151733	4.11904	0.132233	0.395443	0.263209	12	11878017	F	II	ETV6	Body	opensea	Body-opensea
cg12209737	9.8766e-06	0.0151733	4.11803	0.0895819	0.300688	0.211106	11	126262025	R	II	ST3GAL4	5'UTR	opensea	5'UTR-opensea
cg16463452	9.8858e-06	0.0151733	4.11718	0.146552	0.38686	0.240309	13	29195249	F	II		IGR	opensea	IGR-opensea
cg19145477	9.90195e-06	0.0151733	4.11569	0.0997514	0.341648	0.241897	17	73348462	F	II	GRB2	Body	opensea	Body-opensea
cg04284087	9.95513e-06	0.0151733	4.11079	0.0839735	0.309117	0.225144	6	14898152	R	II		IGR	opensea	IGR-opensea
cg05061769	1.00196e-05	0.0151733	4.10489	0.152382	0.37249	0.220108	15	59700360	F	II		IGR	opensea	IGR-opensea
cg12019801	1.0034e-05	0.0151733	4.10358	0.10891	0.327285	0.218375	18	74114708	F	II	ZNF516	Body	island	Body-island
cg02116924	1.01459e-05	0.0151733	4.09343	0.110212	0.360674	0.250462	11	78000703	F	II	GAB2	5'UTR	opensea	5'UTR-opensea
cg07211972	1.01509e-05	0.0151733	4.09298	0.128895	0.428889	0.299994	21	44473496	R	II	CBS	3'UTR	shore	3'UTR-shore
cg03822565	1.0236e-05	0.0151733	4.08533	0.181305	0.433067	0.251762	1	44245057	F	II	ST3GAL3	Body	opensea	Body-opensea
cg20934416	1.02494e-05	0.0151733	4.08414	0.156292	0.389066	0.232774	5	17444401	R	II		IGR	opensea	IGR-opensea
cg03390370	1.02755e-05	0.0151733	4.08181	0.114731	0.326345	0.211614	2	190478061	R	II		IGR	opensea	IGR-opensea
cg22138408	1.03418e-05	0.0151733	4.07592	0.178084	0.403973	0.225889	16	85539811	R	II		IGR	opensea	IGR-opensea
cg00042467	1.0419e-05	0.0151733	4.06911	0.0919004	0.301032	0.209131	18	47003170	R	II		IGR	opensea	IGR-opensea
cg04858581	1.04816e-05	0.0151733	4.06362	0.0987465	0.308923	0.210176	4	84491217	F	II	AGPAT9	Body	opensea	Body-opensea
cg05575594	1.05604e-05	0.0151792	4.05675	0.180954	0.459449	0.278494	20	18491531	F	II	SEC23B	Body	shelf	Body-shelf
cg22118474	1.0611e-05	0.0151792	4.05237	0.109567	0.325623	0.216056	15	92490956	R	II	SLCO3A1	Body	opensea	Body-opensea
cg24496021	1.07256e-05	0.0152024	4.04252	0.171377	0.489742	0.318365	11	72662461	R	II	FCHSD2	Body	opensea	Body-opensea
cg02999224	1.08366e-05	0.0152728	4.03307	0.202477	0.404629	0.202151	14	23284559	R	II	SLC7A7	5'UTR	opensea	5'UTR-opensea
cg13905385	1.0928e-05	0.0152862	4.02536	0.153359	0.404283	0.250924	17	7863010	F	II		IGR	opensea	IGR-opensea
cg06386426	1.10753e-05	0.0153502	4.01306	0.13531	0.352136	0.216826	15	94643030	R	II	LINC01581	Body	opensea	Body-opensea
cg21238327	1.10948e-05	0.0153502	4.01144	0.148602	0.389396	0.240794	1	226222428	F	II		IGR	opensea	IGR-opensea
cg14397918	1.11914e-05	0.0154237	4.00348	0.128688	0.348849	0.220161	9	72078829	R	II	APBA1	Body	opensea	Body-opensea
cg19186970	1.12537e-05	0.015424	3.99837	0.11861	0.346904	0.228294	13	48736509	R	II		IGR	opensea	IGR-opensea
cg19589686	1.13879e-05	0.0154617	3.98747	0.378172	0.587687	0.209516	6	14816644	F	II		IGR	opensea	IGR-opensea
cg20497635	1.14606e-05	0.0154617	3.98162	0.128961	0.334034	0.205073	17	998504	F	II	ABR	Body	opensea	Body-opensea
cg05353702	1.16527e-05	0.0154617	3.96632	0.148259	0.421555	0.273297	21	40125827	R	II	LINC00114	Body	opensea	Body-opensea
cg11118978	1.1718e-05	0.0154617	3.96117	0.110315	0.380049	0.269734	13	114271042	R	II	TFDP1	Body	opensea	Body-opensea
cg04612941	1.17217e-05	0.0154617	3.96088	0.0832066	0.283606	0.2004	2	169893745	F	II		IGR	opensea	IGR-opensea
cg13169003	1.18084e-05	0.0154617	3.95409	0.143447	0.361626	0.218178	1	9705002	F	II		IGR	opensea	IGR-opensea
cg18609149	1.18317e-05	0.0154617	3.95227	0.108228	0.326619	0.21839	2	230989183	R	II		IGR	opensea	IGR-opensea
cg02806156	1.18743e-05	0.0154617	3.94896	0.102585	0.386728	0.284143	12	89728752	R	II		IGR	opensea	IGR-opensea
cg19558654	1.18879e-05	0.0154617	3.94791	0.0786184	0.29108	0.212461	22	24878813	R	II	ADORA2A-AS1	Body	opensea	Body-opensea
cg09779454	1.19225e-05	0.0154617	3.94522	0.131947	0.409665	0.277718	7	133317927	F	II	EXOC4	Body	opensea	Body-opensea
cg18326313	1.1956e-05	0.0154657	3.94264	0.284754	0.561722	0.276968	13	20251577	R	II	PSPC1	Body	opensea	Body-opensea
cg04530445	1.20165e-05	0.0154657	3.93798	0.162031	0.420886	0.258855	9	123412776	F	II	MEGF9	Body	opensea	Body-opensea
cg03060184	1.20441e-05	0.0154657	3.93587	0.22627	0.477999	0.251729	19	52257646	F	II		IGR	opensea	IGR-opensea
cg21508192	1.20491e-05	0.0154657	3.93548	0.0885947	0.318825	0.23023	12	112780564	R	II	HECTD4	5'UTR	opensea	5'UTR-opensea
cg20544006	1.22624e-05	0.0155097	3.9193	0.131278	0.354807	0.223529	5	77807464	F	II	LHFPL2	5'UTR	shore	5'UTR-shore
cg03716353	1.23124e-05	0.0155097	3.91554	0.44939	0.670549	0.221159	3	194826197	F	II	XXYLT1	Body	opensea	Body-opensea
cg22820233	1.23809e-05	0.0155097	3.91042	0.124779	0.363356	0.238577	19	55385581	F	II	FCAR	1stExon	opensea	1stExon-opensea
cg13749661	1.24779e-05	0.0155097	3.90321	0.100957	0.314931	0.213974	18	46423447	R	II		IGR	opensea	IGR-opensea
cg26977362	1.25335e-05	0.0155097	3.89911	0.175916	0.427734	0.251818	16	90023747	R	II	DEF8	Body	opensea	Body-opensea
cg02861298	1.25661e-05	0.0155097	3.8967	0.195169	0.420349	0.22518	9	112889844	F	II	AKAP2	5'UTR	opensea	5'UTR-opensea
cg27429480	1.25998e-05	0.0155097	3.89423	0.0954716	0.297901	0.202429	16	70461992	F	II	ST3GAL2	5'UTR	opensea	5'UTR-opensea
cg06195428	1.26246e-05	0.0155097	3.89241	0.181371	0.438122	0.256752	12	48295148	F	II	VDR	Body	shelf	Body-shelf
cg12313149	1.27576e-05	0.0155097	3.88272	0.137189	0.405353	0.268164	2	136763629	F	II		IGR	opensea	IGR-opensea
cg04319611	1.28175e-05	0.0155097	3.87839	0.107671	0.315536	0.207865	3	171784422	R	II	FNDC3B	5'UTR	opensea	5'UTR-opensea
cg23381058	1.29036e-05	0.0155097	3.8722	0.209118	0.434217	0.225099	7	127888052	R	II	LEP	5'UTR	opensea	5'UTR-opensea
cg09950966	1.29277e-05	0.0155097	3.87048	0.224365	0.425552	0.201187	1	66782613	F	II	PDE4B	Body	opensea	Body-opensea
cg20208935	1.29357e-05	0.0155097	3.8699	0.103931	0.318776	0.214845	19	4541673	F	II		IGR	shore	IGR-shore
cg16509045	1.30068e-05	0.0155364	3.86483	0.130578	0.342676	0.212098	9	77502963	F	II	TRPM6	5'UTR	shore	5'UTR-shore
cg08476055	1.30273e-05	0.0155364	3.86337	0.352782	0.584405	0.231624	6	45472799	R	II	RUNX2	Body	opensea	Body-opensea
cg20549160	1.30337e-05	0.0155364	3.86292	0.235441	0.45776	0.222319	15	74303804	F	II	PML	Body	opensea	Body-opensea
cg01574390	1.31181e-05	0.0155364	3.85694	0.143828	0.368497	0.224669	16	21623651	F	II	METTL9	Body	opensea	Body-opensea
cg19100344	1.32008e-05	0.0155744	3.85112	0.152123	0.410638	0.258515	1	231372247	F	II	C1orf131	Body	opensea	Body-opensea
cg01351315	1.34164e-05	0.0156403	3.83612	0.136679	0.365834	0.229155	17	46667737	R	II	LOC404266	TSS200	shore	TSS200-shore
cg09916443	1.34697e-05	0.0156403	3.83245	0.203769	0.445959	0.24219	22	41210377	R	II	MIR4766	TSS1500	opensea	TSS1500-opensea
cg14742445	1.34708e-05	0.0156403	3.83237	0.148498	0.35156	0.203062	22	30195299	F	II	ASCC2	Body	opensea	Body-opensea
cg20740903	1.35647e-05	0.0156403	3.82593	0.190062	0.424593	0.234531	17	76170799	R	II	TK1	3'UTR	opensea	3'UTR-opensea
cg26080153	1.36107e-05	0.0156403	3.82279	0.227942	0.490311	0.262369	20	30701083	R	II	TM9SF4	Body	opensea	Body-opensea
cg13675051	1.37379e-05	0.0156403	3.81417	0.141263	0.348757	0.207494	8	101315498	R	II	RNF19A	5'UTR	opensea	5'UTR-opensea
cg14137316	1.37433e-05	0.0156403	3.8138	0.41646	0.652768	0.236308	17	59330946	R	II	BCAS3	Body	opensea	Body-opensea
cg10117579	1.38136e-05	0.0156403	3.80906	0.18514	0.430905	0.245764	2	237780629	R	II		IGR	opensea	IGR-opensea
cg14028598	1.38658e-05	0.0156403	3.80557	0.210326	0.535098	0.324773	1	171714300	F	II		IGR	shelf	IGR-shelf
cg24386592	1.39364e-05	0.0156403	3.80086	0.146815	0.40705	0.260235	13	110304327	F	II		IGR	opensea	IGR-opensea
cg15364336	1.39742e-05	0.0156455	3.79834	0.141151	0.416967	0.275816	2	223656902	F	II		IGR	opensea	IGR-opensea
cg19918348	1.40334e-05	0.0156455	3.79442	0.219845	0.54648	0.326635	20	48416417	F	II		IGR	opensea	IGR-opensea
cg25578124	1.41488e-05	0.0156831	3.78681	0.224786	0.441814	0.217028	9	124014937	F	II		IGR	opensea	IGR-opensea
cg12081873	1.4263e-05	0.0156831	3.77934	0.125818	0.34048	0.214662	13	32692025	F	II	FRY	Body	opensea	Body-opensea
cg11657184	1.43031e-05	0.0156831	3.77673	0.195996	0.404212	0.208216	1	246345776	F	II	SMYD3	Body	opensea	Body-opensea
cg11842502	1.43729e-05	0.0156831	3.77221	0.166509	0.446678	0.280169	6	111862202	R	II		IGR	opensea	IGR-opensea
cg16464494	1.4441e-05	0.0156831	3.76782	0.138714	0.412335	0.273621	14	78032088	R	II	SPTLC2	Body	opensea	Body-opensea
cg04329112	1.45051e-05	0.0156831	3.7637	0.233568	0.435418	0.20185	7	139553289	F	II	TBXAS1	5'UTR	opensea	5'UTR-opensea
cg18974455	1.45174e-05	0.0156831	3.76291	0.118435	0.381564	0.26313	8	62597358	R	II	ASPH	Body	opensea	Body-opensea
cg09248826	1.45233e-05	0.0156831	3.76253	0.151267	0.425936	0.27467	9	130860839	R	II	SLC25A25	5'UTR	opensea	5'UTR-opensea
cg06815311	1.45444e-05	0.0156831	3.76119	0.1396	0.36482	0.22522	17	49309456	F	II	MBTD1	5'UTR	opensea	5'UTR-opensea
cg00446046	1.45606e-05	0.0156831	3.76015	0.158827	0.486851	0.328024	3	187686918	F	II		IGR	opensea	IGR-opensea
cg01181898	1.46337e-05	0.0156831	3.75549	0.520418	0.757699	0.237281	1	207277456	F	II	C4BPA	TSS200	opensea	TSS200-opensea
cg22534097	1.47133e-05	0.0156831	3.75045	0.0934782	0.338426	0.244948	10	92681082	F	II	ANKRD1	TSS200	opensea	TSS200-opensea
cg11690666	1.47279e-05	0.0156831	3.74952	0.236657	0.546855	0.310198	17	80415469	F	II	NARF	TSS1500	shore	TSS1500-shore
cg11274580	1.49128e-05	0.0156831	3.73791	0.421837	0.664356	0.242519	8	23582863	F	II		IGR	shore	IGR-shore
cg20701730	1.49133e-05	0.0156831	3.73788	0.224972	0.45349	0.228517	3	45253935	F	II		IGR	opensea	IGR-opensea
cg21534673	1.49228e-05	0.0156831	3.73729	0.151819	0.364646	0.212827	3	188802579	R	II		IGR	opensea	IGR-opensea
cg11411148	1.49427e-05	0.0156831	3.73605	0.141991	0.400799	0.258808	16	12623631	F	II	SNX29	Body	opensea	Body-opensea
cg17122582	1.49744e-05	0.0156831	3.73407	0.154752	0.398836	0.244085	2	102380604	F	II	MAP4K4	Body	opensea	Body-opensea
cg25370362	1.49767e-05	0.0156831	3.73393	0.173295	0.40325	0.229955	2	47095552	F	II		IGR	opensea	IGR-opensea
cg19948478	1.49921e-05	0.0156831	3.73298	0.123859	0.435489	0.31163	1	235010536	F	II		IGR	opensea	IGR-opensea
cg21976145	1.52363e-05	0.0158732	3.71793	0.343928	0.568703	0.224775	20	45989084	R	II		IGR	opensea	IGR-opensea
cg00290637	1.53666e-05	0.0158841	3.71	0.166584	0.395172	0.228589	12	54807846	R	II	ITGA5	Body	opensea	Body-opensea
cg17941843	1.53791e-05	0.0158841	3.70924	0.181267	0.568425	0.387158	2	240180010	F	II	HDAC4	Body	opensea	Body-opensea
cg04407063	1.56671e-05	0.0158841	3.69194	0.147344	0.350553	0.203208	11	67051977	R	II	ADRBK1	Body	shore	Body-shore
cg11196702	1.57561e-05	0.0158841	3.68665	0.126619	0.347739	0.22112	7	151503608	R	II	PRKAG2	5'UTR	opensea	5'UTR-opensea
cg18853017	1.57603e-05	0.0158841	3.6864	0.134774	0.432827	0.298054	17	28687290	F	II		IGR	opensea	IGR-opensea
cg09000622	1.58488e-05	0.0158841	3.68118	0.110208	0.355785	0.245577	1	234911936	R	II		IGR	opensea	IGR-opensea
cg16616918	1.58629e-05	0.0158841	3.68035	0.465769	0.675728	0.209959	17	1686627	F	II	SMYD4	Body	opensea	Body-opensea
cg06868432	1.58663e-05	0.0158841	3.68015	0.150607	0.38706	0.236453	5	34042521	R	II	C1QTNF3	Body	opensea	Body-opensea
cg00191409	1.58717e-05	0.0158841	3.67983	0.102537	0.374571	0.272035	12	65093708	R	II		IGR	opensea	IGR-opensea
cg19966540	1.58808e-05	0.0158841	3.6793	0.174051	0.422665	0.248614	21	35885635	R	II	KCNE1	TSS1500	opensea	TSS1500-opensea
cg26946923	1.61171e-05	0.0158914	3.66551	0.120294	0.328797	0.208503	1	203169291	F	II		IGR	opensea	IGR-opensea
cg16951984	1.61445e-05	0.0158914	3.66392	0.146002	0.353326	0.207324	1	59084175	R	II		IGR	opensea	IGR-opensea
cg25153741	1.61499e-05	0.0158914	3.66361	0.183674	0.441191	0.257517	5	177913468	F	I	COL23A1	Body	opensea	Body-opensea
cg17331750	1.61687e-05	0.0158914	3.66253	0.130465	0.377323	0.246858	7	4755341	R	II	FOXK1	Body	shelf	Body-shelf
cg16102040	1.63151e-05	0.0159098	3.6541	0.276888	0.516407	0.239519	4	146685656	F	II	ZNF827	3'UTR	shelf	3'UTR-shelf
cg24092822	1.63728e-05	0.0159124	3.6508	0.119016	0.391155	0.272139	11	19265869	R	II		IGR	shore	IGR-shore
cg05196796	1.64477e-05	0.0159124	3.64654	0.149871	0.373827	0.223956	1	31455827	F	II	PUM1	Body	opensea	Body-opensea
cg11248078	1.65529e-05	0.0159124	3.64058	0.140674	0.344292	0.203618	22	25147802	R	II	PIWIL3	Body	opensea	Body-opensea
cg01343146	1.67111e-05	0.0159124	3.63168	0.131316	0.386159	0.254843	14	61956883	R	II	PRKCH	Body	opensea	Body-opensea
cg12578063	1.67136e-05	0.0159124	3.63155	0.200374	0.44601	0.245636	4	74588907	R	II		IGR	opensea	IGR-opensea
cg20192387	1.6807e-05	0.0159132	3.62633	0.31995	0.560721	0.240771	6	166856056	R	II	RPS6KA2	Body	opensea	Body-opensea
cg11163453	1.68198e-05	0.0159132	3.62562	0.113895	0.322288	0.208394	5	132475751	R	II		IGR	opensea	IGR-opensea
cg08091050	1.71385e-05	0.0160654	3.60806	0.234578	0.477899	0.243322	4	26208051	F	II		IGR	opensea	IGR-opensea
cg11811274	1.73276e-05	0.0161442	3.59778	0.130532	0.356026	0.225494	7	104601787	R	II		IGR	opensea	IGR-opensea
cg13006509	1.73383e-05	0.0161442	3.5972	0.136747	0.374172	0.237425	4	141084326	R	II		IGR	opensea	IGR-opensea
cg17840421	1.74181e-05	0.0161442	3.5929	0.139497	0.388325	0.248828	12	3836911	R	II	CRACR2A	5'UTR	opensea	5'UTR-opensea
cg18704591	1.74602e-05	0.0161442	3.59064	0.183297	0.447003	0.263706	6	106229172	F	II		IGR	opensea	IGR-opensea
cg19828316	1.74836e-05	0.0161442	3.58938	0.127622	0.388183	0.260561	5	142833519	F	II		IGR	opensea	IGR-opensea
cg21328082	1.74849e-05	0.0161442	3.58931	0.127803	0.36885	0.241047	6	41254471	F	II	TREM1	TSS200	opensea	TSS200-opensea
cg08716584	1.75543e-05	0.0161505	3.5856	0.0588486	0.294659	0.23581	11	60157161	R	II	MS4A7	Body	opensea	Body-opensea
cg06070324	1.76347e-05	0.0161627	3.58132	0.0981111	0.307699	0.209588	15	75322058	R	II	PPCDC	Body	opensea	Body-opensea
cg20312012	1.76837e-05	0.0161631	3.57872	0.131597	0.426909	0.295312	2	97331035	R	II	FER1L5	Body	opensea	Body-opensea
cg24777950	1.7698e-05	0.0161631	3.57796	0.163462	0.414106	0.250644	14	25046121	F	II	CTSG	TSS1500	opensea	TSS1500-opensea
cg12698270	1.77405e-05	0.0161631	3.57571	0.152694	0.359711	0.207017	14	21553768	F	II	ARHGEF40	Body	opensea	Body-opensea
cg10584828	1.77954e-05	0.0161654	3.57281	0.143875	0.411124	0.26725	1	176177834	F	II	RFWD2	TSS1500	shore	TSS1500-shore
cg05631664	1.78809e-05	0.0161654	3.56832	0.142921	0.443755	0.300834	5	55967501	F	II		IGR	opensea	IGR-opensea
cg10632566	1.78974e-05	0.0161654	3.56746	0.268176	0.531952	0.263776	20	17938801	R	II	SNX5	Body	opensea	Body-opensea
cg07799277	1.79753e-05	0.0162162	3.56338	0.100649	0.300738	0.200089	5	98368443	F	II		IGR	opensea	IGR-opensea
cg17133503	1.80744e-05	0.0162309	3.55822	0.213687	0.454804	0.241117	22	19669009	F	II		IGR	opensea	IGR-opensea
cg11306693	1.80791e-05	0.0162309	3.55798	0.161494	0.398343	0.236849	22	19228959	R	II	CLTCL1	Body	opensea	Body-opensea
cg01821022	1.81003e-05	0.0162309	3.55688	0.102906	0.322473	0.219568	12	42775908	F	II	PPHLN1	Body	opensea	Body-opensea
cg27624466	1.81742e-05	0.0162387	3.55306	0.119201	0.328118	0.208917	6	91247659	R	II	MAP3K7	Body	opensea	Body-opensea
cg16280762	1.82643e-05	0.0162611	3.54842	0.0952408	0.352851	0.25761	2	118855435	F	II	INSIG2	Body	opensea	Body-opensea
cg05566585	1.83481e-05	0.0162611	3.54412	0.199738	0.440057	0.240319	20	35634250	R	II	RBL1	Body	opensea	Body-opensea
cg15580458	1.84016e-05	0.0162611	3.54138	0.133082	0.347345	0.214263	10	121155124	F	II	GRK5	Body	opensea	Body-opensea
cg14270486	1.84359e-05	0.0162611	3.53964	0.156671	0.395608	0.238938	1	167588265	F	II		IGR	opensea	IGR-opensea
cg17221830	1.84659e-05	0.0162611	3.53811	0.489531	0.723327	0.233796	6	43064699	R	II	PTK7	Body	opensea	Body-opensea
cg22571654	1.85182e-05	0.0162611	3.53545	0.192483	0.407994	0.215511	3	150805388	F	II	MED12L	Body	shore	Body-shore
cg06645335	1.85381e-05	0.0162611	3.53445	0.14849	0.485102	0.336612	6	11539475	F	II	TMEM170B	Body	shore	Body-shore
cg12492653	1.86022e-05	0.0162611	3.5312	0.175487	0.399022	0.223535	11	11862867	F	II	USP47	TSS200	shore	TSS200-shore
cg21962903	1.86067e-05	0.0162611	3.53098	0.107107	0.336311	0.229204	4	83151739	R	II		IGR	opensea	IGR-opensea
cg10498365	1.86665e-05	0.0162611	3.52796	0.134193	0.36975	0.235557	12	62523235	R	II	FAM19A2	5'UTR	opensea	5'UTR-opensea
cg21519701	1.86783e-05	0.0162611	3.52737	0.131748	0.344033	0.212285	17	62252524	R	II	TEX2	Body	opensea	Body-opensea
cg03193657	1.87602e-05	0.0162611	3.52326	0.126773	0.328963	0.20219	15	40398999	F	II	BMF	5'UTR	shelf	5'UTR-shelf
cg02791578	1.88116e-05	0.0162611	3.52069	0.154469	0.391811	0.237341	1	169295705	R	II	NME7	5'UTR	opensea	5'UTR-opensea
cg21854538	1.88593e-05	0.0162611	3.51831	0.137999	0.418605	0.280606	2	102357220	R	II	MAP4K4	Body	opensea	Body-opensea
cg17870997	1.89103e-05	0.0162611	3.51577	0.593354	0.80124	0.207886	2	121498521	F	II		IGR	shore	IGR-shore
cg03169059	1.90909e-05	0.0162611	3.50683	0.156532	0.37707	0.220538	2	240145022	R	II	HDAC4	Body	opensea	Body-opensea
cg25084760	1.90967e-05	0.0162611	3.50655	0.118244	0.42684	0.308595	13	100886412	R	II	PCCA	Body	opensea	Body-opensea
cg12156363	1.91734e-05	0.0162611	3.50278	0.092151	0.319892	0.227741	8	141552312	F	II	AGO2	Body	opensea	Body-opensea
cg20449670	1.91839e-05	0.0162611	3.50226	0.12936	0.36546	0.236099	1	153498959	F	II		IGR	opensea	IGR-opensea
cg23726525	1.92051e-05	0.0162611	3.50122	0.192305	0.40543	0.213125	16	16169888	F	II	ABCC1	Body	opensea	Body-opensea
cg16250093	1.92522e-05	0.0162611	3.49892	0.106754	0.361792	0.255038	16	4691998	R	II	MGRN1	Body	opensea	Body-opensea
cg11427907	1.95695e-05	0.0162611	3.48354	0.11867	0.36055	0.24188	8	142148131	R	II	DENND3	ExonBnd	opensea	ExonBnd-opensea
cg04993279	1.95908e-05	0.0162611	3.48252	0.125099	0.361752	0.236653	1	8940460	R	II		IGR	shore	IGR-shore
cg03447892	1.96323e-05	0.0162611	3.48053	0.323488	0.547785	0.224296	10	17010781	F	II	CUBN	Body	opensea	Body-opensea
cg07946387	1.96718e-05	0.0162611	3.47863	0.105818	0.320993	0.215175	10	5988276	R	II		IGR	opensea	IGR-opensea
cg11357902	1.97348e-05	0.0162611	3.47562	0.120825	0.335829	0.215004	1	42234586	R	II	HIVEP3	5'UTR	opensea	5'UTR-opensea
cg00158530	1.97683e-05	0.0162611	3.47403	0.264252	0.466457	0.202205	16	69966973	R	II	MIR140	TSS200	opensea	TSS200-opensea
cg24121905	1.97754e-05	0.0162611	3.47369	0.137427	0.432794	0.295367	6	2794679	R	II		IGR	opensea	IGR-opensea
cg14272075	1.98653e-05	0.0162611	3.46941	0.143328	0.392714	0.249385	17	55122538	F	II	RNF126P1	TSS1500	shore	TSS1500-shore
cg16283604	1.99314e-05	0.0162611	3.46629	0.0982697	0.318079	0.21981	13	108919855	F	II		IGR	opensea	IGR-opensea
cg12457834	1.99588e-05	0.0162611	3.46499	0.105543	0.329623	0.22408	2	36933345	R	II	VIT	5'UTR	opensea	5'UTR-opensea
cg17831820	1.99911e-05	0.0162611	3.46347	0.231581	0.465513	0.233932	15	85315504	F	II	ZNF592	5'UTR	opensea	5'UTR-opensea
cg21403806	2.00118e-05	0.0162611	3.4625	0.199251	0.452712	0.253461	8	118949650	R	II	EXT1	Body	opensea	Body-opensea
cg22532774	2.00618e-05	0.0162611	3.46014	0.74049	0.943144	0.202654	2	239037049	R	II	ESPNL	Body	shore	Body-shore
cg22034801	2.01935e-05	0.0162611	3.45398	0.0955877	0.325236	0.229649	2	175248709	R	II	CIR1	Body	opensea	Body-opensea
cg03404346	2.02926e-05	0.0163164	3.44936	0.160093	0.435327	0.275234	1	151839914	F	II		IGR	opensea	IGR-opensea
cg16664352	2.08448e-05	0.0164605	3.42405	0.261424	0.476688	0.215264	20	10478987	R	II	SLX4IP	Body	opensea	Body-opensea
cg13596487	2.08738e-05	0.0164605	3.42274	0.155456	0.422943	0.267487	4	108929991	R	II	HADH	Body	opensea	Body-opensea
cg23006147	2.09126e-05	0.0164605	3.42098	0.382476	0.64035	0.257874	15	68593357	R	II		IGR	opensea	IGR-opensea
cg08048106	2.10936e-05	0.0164844	3.41285	0.205475	0.451938	0.246463	1	167617938	F	II	RCSD1	Body	opensea	Body-opensea
cg00534516	2.11673e-05	0.0164844	3.40956	0.222872	0.476438	0.253566	5	118193625	F	II	DTWD2	Body	opensea	Body-opensea
cg14306819	2.12078e-05	0.0164844	3.40775	0.216182	0.49776	0.281578	2	128052889	F	II	ERCC3	TSS1500	shore	TSS1500-shore
cg16922167	2.13046e-05	0.0165082	3.40345	0.201796	0.417086	0.21529	1	27961746	F	II	FGR	TSS200	island	TSS200-island
cg12706664	2.14318e-05	0.0165412	3.39783	0.273769	0.546595	0.272827	13	27678978	R	II	USP12	Body	opensea	Body-opensea
cg21027187	2.14695e-05	0.0165501	3.39617	0.251236	0.510515	0.259279	15	51659419	F	II	GLDN	Body	opensea	Body-opensea
cg16526526	2.16403e-05	0.0165741	3.38869	0.179651	0.434967	0.255315	2	32490789	F	II	NLRC4	TSS1500	opensea	TSS1500-opensea
cg07391265	2.16685e-05	0.0165741	3.38746	0.186959	0.414659	0.2277	20	47369564	R	II	PREX1	Body	opensea	Body-opensea
cg08482536	2.16827e-05	0.0165741	3.38684	0.169356	0.450222	0.280866	10	101952396	F	II	CHUK	Body	opensea	Body-opensea
cg21570464	2.17912e-05	0.0165752	3.38212	0.141245	0.383957	0.242712	4	973154	R	II	SLC26A1	3'UTR	opensea	3'UTR-opensea
cg26655028	2.18167e-05	0.0165752	3.38101	0.12507	0.36953	0.24446	4	40564371	F	II	RBM47	5'UTR	opensea	5'UTR-opensea
cg01276321	2.18169e-05	0.0165752	3.381	0.129524	0.37384	0.244316	6	106989020	R	II	AIM1	Body	opensea	Body-opensea
cg05425675	2.18606e-05	0.0165752	3.37911	0.182985	0.420165	0.23718	6	110018562	F	II	FIG4	Body	opensea	Body-opensea
cg15240722	2.19023e-05	0.0165752	3.37731	0.231479	0.441296	0.209816	12	50444217	R	II		IGR	opensea	IGR-opensea
cg03720771	2.20174e-05	0.0165752	3.37235	0.130152	0.358706	0.228555	11	122080867	R	II		IGR	opensea	IGR-opensea
cg06906464	2.22636e-05	0.0165752	3.36184	0.277062	0.495905	0.218843	7	134288099	R	II		IGR	opensea	IGR-opensea
cg15080495	2.2275e-05	0.0165752	3.36135	0.138557	0.380895	0.242338	6	147091655	R	II	ADGB	Body	opensea	Body-opensea
cg23415995	2.24631e-05	0.0165752	3.3534	0.211978	0.452097	0.240118	4	128704651	F	II	HSPA4L	Body	shore	Body-shore
cg25480232	2.29312e-05	0.0166139	3.33388	0.239996	0.452341	0.212345	5	179196144	F	II	MAML1	Body	opensea	Body-opensea
cg14405088	2.29607e-05	0.0166191	3.33266	0.162719	0.416642	0.253923	9	81760592	R	II	LOC101927450	TSS200	opensea	TSS200-opensea
cg01561304	2.31859e-05	0.0166305	3.32341	0.162487	0.376142	0.213655	5	177913485	R	I	COL23A1	Body	opensea	Body-opensea
cg09981220	2.32597e-05	0.0166305	3.3204	0.128882	0.405961	0.277079	1	167266569	F	II	POU2F1	Body	opensea	Body-opensea
cg07380881	2.34138e-05	0.0167203	3.31414	0.325225	0.583757	0.258532	2	233707561	R	II	GIGYF2	Body	opensea	Body-opensea
cg21588982	2.35245e-05	0.0167395	3.30967	0.124971	0.384122	0.259151	19	568176	R	II		IGR	opensea	IGR-opensea
cg18421604	2.35534e-05	0.0167395	3.30851	0.162942	0.452801	0.289859	12	27379083	F	II		IGR	opensea	IGR-opensea
cg21074468	2.3614e-05	0.0167395	3.30608	0.150482	0.371796	0.221314	6	16586201	R	II	ATXN1	5'UTR	opensea	5'UTR-opensea
cg24395075	2.36463e-05	0.0167395	3.30478	0.11875	0.364116	0.245366	3	71151744	R	II	FOXP1	Body	opensea	Body-opensea
cg18790427	2.37395e-05	0.0167395	3.30105	0.253783	0.509546	0.255762	2	204547598	F	II		IGR	opensea	IGR-opensea
cg11919271	2.39216e-05	0.0167395	3.2938	0.269065	0.498409	0.229344	3	151102879	R	II	MED12L	Body	opensea	Body-opensea
cg01630686	2.39329e-05	0.0167395	3.29336	0.381728	0.633465	0.251737	9	126689163	F	II	DENND1A	Body	opensea	Body-opensea
cg05025071	2.39378e-05	0.0167395	3.29316	0.131988	0.375304	0.243317	19	6887530	R	II	EMR1	TSS200	opensea	TSS200-opensea
cg04453669	2.3948e-05	0.0167395	3.29276	0.176841	0.414146	0.237305	1	171973557	F	II	DNM3	Body	opensea	Body-opensea
cg15448681	2.39636e-05	0.0167395	3.29214	0.118989	0.35927	0.240281	2	160219747	F	II	BAZ2B	Body	opensea	Body-opensea
cg19164246	2.39893e-05	0.0167395	3.29112	0.220806	0.445269	0.224463	6	45296161	F	II	RUNX2	1stExon	opensea	1stExon-opensea
cg26521143	2.43889e-05	0.0167751	3.27545	0.129728	0.389768	0.26004	12	6402009	R	II		IGR	shore	IGR-shore
cg16390637	2.44389e-05	0.0167812	3.2735	0.124753	0.355705	0.230952	20	10469253	R	II	SLX4IP	Body	opensea	Body-opensea
cg17571559	2.45103e-05	0.0167814	3.27073	0.14245	0.395224	0.252775	3	11267525	F	II	HRH1	5'UTR	opensea	5'UTR-opensea
cg13667516	2.45652e-05	0.0168033	3.26861	0.129584	0.33001	0.200426	6	134551637	F	II	SGK1	Body	opensea	Body-opensea
cg05197514	2.46653e-05	0.0168057	3.26475	0.239619	0.515989	0.27637	3	185656291	R	II	TRA2B	TSS1500	shore	TSS1500-shore
cg14131038	2.4739e-05	0.0168057	3.26192	0.172758	0.375114	0.202356	2	106360709	R	II	NCK2	TSS1500	shore	TSS1500-shore
cg07550247	2.51258e-05	0.0168775	3.24718	0.150394	0.366549	0.216155	20	10455667	R	II	SLX4IP	Body	opensea	Body-opensea
cg01593826	2.51415e-05	0.0168775	3.24659	0.178952	0.38582	0.206869	15	75405025	R	II		IGR	opensea	IGR-opensea
cg19368440	2.51533e-05	0.0168775	3.24614	0.347026	0.584402	0.237375	1	164744070	F	II	LOC100505795	TSS200	opensea	TSS200-opensea
cg01299229	2.52937e-05	0.0168775	3.24085	0.22041	0.430073	0.209663	17	4639738	F	II	CXCL16	Body	shelf	Body-shelf
cg06084585	2.53134e-05	0.0168775	3.24011	0.121338	0.356937	0.235599	13	50797125	F	II	DLEU1	Body	opensea	Body-opensea
cg21418737	2.54396e-05	0.0168775	3.23538	0.116292	0.328154	0.211862	1	200997637	R	II		IGR	opensea	IGR-opensea
cg15414930	2.55287e-05	0.0168775	3.23206	0.391573	0.599624	0.208051	6	17985564	R	II	KIF13A	Body	shore	Body-shore
cg20673721	2.55869e-05	0.0168775	3.2299	0.149181	0.380563	0.231382	17	25859382	R	II	KSR1	5'UTR	opensea	5'UTR-opensea
cg27441294	2.56442e-05	0.0168775	3.22777	0.137096	0.450394	0.313298	12	92625874	R	II		IGR	opensea	IGR-opensea
cg03174521	2.57677e-05	0.0168775	3.2232	0.145765	0.358823	0.213058	11	3177865	F	II	OSBPL5	5'UTR	shelf	5'UTR-shelf
cg19065549	2.58183e-05	0.0168775	3.22133	0.146311	0.376129	0.229819	6	11324030	R	II	NEDD9	5'UTR	opensea	5'UTR-opensea
cg18042268	2.58332e-05	0.0168775	3.22078	0.436845	0.65082	0.213975	4	141019618	F	II	MAML3	Body	opensea	Body-opensea
cg12662490	2.58388e-05	0.0168775	3.22058	0.167682	0.436965	0.269283	3	152812741	F	II		IGR	opensea	IGR-opensea
cg04919139	2.58575e-05	0.0168775	3.21989	0.119715	0.415588	0.295873	16	82224274	F	II		IGR	opensea	IGR-opensea
cg11119767	2.58729e-05	0.0168775	3.21932	0.105826	0.3167	0.210874	2	174024669	F	II	ZAK	Body	opensea	Body-opensea
cg19309227	2.59474e-05	0.0168775	3.21659	0.137095	0.368187	0.231092	20	30793018	R	II	PLAGL2	5'UTR	shelf	5'UTR-shelf
cg18554789	2.60764e-05	0.0168775	3.21187	0.0922279	0.334554	0.242326	7	139432178	F	II	HIPK2	Body	opensea	Body-opensea
cg07628474	2.61223e-05	0.0168775	3.2102	0.119317	0.403091	0.283774	14	25046090	R	II	CTSG	TSS1500	opensea	TSS1500-opensea
cg18375707	2.6125e-05	0.0168775	3.2101	0.575104	0.858029	0.282925	11	64034959	R	II	PLCB3	Body	island	Body-island
cg20229920	2.61631e-05	0.0168775	3.20871	0.438868	0.663148	0.22428	11	116858679	F	II	SIK3	Body	opensea	Body-opensea
cg22854463	2.62402e-05	0.0168775	3.20591	0.119677	0.384144	0.264467	1	8278817	F	II		IGR	shore	IGR-shore
cg05296619	2.63284e-05	0.0168775	3.20271	0.183342	0.416734	0.233392	13	114834683	R	II	RASA3	Body	shore	Body-shore
cg24392507	2.6369e-05	0.0168775	3.20125	0.254891	0.462467	0.207576	10	105001789	R	II		IGR	opensea	IGR-opensea
cg23112946	2.64196e-05	0.0168775	3.19942	0.0766862	0.277983	0.201296	5	10762094	F	II	DAP	TSS1500	shore	TSS1500-shore
cg21685770	2.64777e-05	0.0168775	3.19733	0.13302	0.432497	0.299476	12	10324918	F	II	OLR1	TSS200	opensea	TSS200-opensea
cg12299361	2.65289e-05	0.0168775	3.19549	0.163419	0.374476	0.211057	1	53796769	R	II		IGR	shelf	IGR-shelf
cg00292334	2.65588e-05	0.0168775	3.19442	0.162419	0.465409	0.30299	5	100115829	R	II		IGR	opensea	IGR-opensea
cg11814087	2.66187e-05	0.0168775	3.19228	0.151699	0.414561	0.262862	5	32391135	R	II	ZFR	Body	opensea	Body-opensea
cg11884954	2.66417e-05	0.0168775	3.19145	0.147955	0.404018	0.256063	6	2547429	R	II		IGR	opensea	IGR-opensea
cg26514961	2.66869e-05	0.0168775	3.18984	0.0882129	0.318822	0.230609	12	94566784	R	II	PLXNC1	Body	opensea	Body-opensea
cg15463358	2.68035e-05	0.0168775	3.18569	0.261406	0.536346	0.27494	12	1156014	F	II	ERC1	Body	opensea	Body-opensea
cg17884069	2.68198e-05	0.0168775	3.18511	0.130978	0.387771	0.256793	8	102715168	F	II	NCALD	Body	opensea	Body-opensea
cg17407476	2.68425e-05	0.0168775	3.1843	0.1607	0.452092	0.291392	2	55320703	R	II		IGR	opensea	IGR-opensea
cg06719445	2.69012e-05	0.0169002	3.18222	0.135655	0.377141	0.241486	14	89925468	F	II	FOXN3	5'UTR	opensea	5'UTR-opensea
cg12592772	2.69966e-05	0.0169328	3.17885	0.13395	0.340393	0.206443	12	123166661	F	II		IGR	opensea	IGR-opensea
cg15117322	2.70202e-05	0.0169328	3.17802	0.189085	0.439863	0.250778	12	26676849	R	II	ITPR2	Body	opensea	Body-opensea
cg02414559	2.70325e-05	0.0169328	3.17758	0.129396	0.375498	0.246102	14	72050329	R	II	SIPA1L1	5'UTR	opensea	5'UTR-opensea
cg06407605	2.71022e-05	0.016941	3.17513	0.315145	0.527539	0.212393	8	23039445	F	II		IGR	opensea	IGR-opensea
cg12226946	2.71381e-05	0.0169434	3.17387	0.20091	0.435704	0.234794	1	154584087	R	II	ADAR	5'UTR	shelf	5'UTR-shelf
cg16158027	2.7197e-05	0.0169532	3.1718	0.330042	0.564363	0.234321	2	196520930	F	II	SLC39A10	TSS1500	shore	TSS1500-shore
cg12621166	2.72843e-05	0.0169532	3.16875	0.199145	0.421823	0.222678	10	50568374	R	II		IGR	opensea	IGR-opensea
cg03377528	2.74063e-05	0.0169532	3.1645	0.257366	0.517329	0.259963	2	20555894	F	II		IGR	opensea	IGR-opensea
cg15413640	2.75145e-05	0.0169532	3.16074	0.370291	0.573609	0.203318	4	71594014	R	II	RUFY3	Body	opensea	Body-opensea
cg02054108	2.75211e-05	0.0169532	3.16051	0.331837	0.566646	0.234809	2	61607478	R	II	USP34	Body	opensea	Body-opensea
cg01431057	2.75215e-05	0.0169532	3.1605	0.169246	0.386177	0.216931	1	153362927	R	II	S100A8	Body	opensea	Body-opensea
cg04853319	2.75676e-05	0.0169532	3.1589	0.216155	0.445188	0.229032	16	68827444	R	II	CDH1	Body	opensea	Body-opensea
cg17509489	2.7584e-05	0.0169532	3.15833	0.104329	0.309861	0.205531	2	60593340	R	II		IGR	opensea	IGR-opensea
cg25596327	2.75893e-05	0.0169532	3.15815	0.149871	0.380489	0.230618	1	28483532	F	II	PTAFR	5'UTR	opensea	5'UTR-opensea
cg13618516	2.76491e-05	0.0169532	3.15609	0.175365	0.408282	0.232917	17	79129078	R	II	AATK	Body	shelf	Body-shelf
cg05941925	2.77526e-05	0.0169532	3.15253	0.288576	0.524999	0.236424	7	97755783	R	II	LMTK2	Body	opensea	Body-opensea
cg08301743	2.78128e-05	0.0169532	3.15046	0.171897	0.389476	0.217579	19	10916352	F	II	DNM2	Body	opensea	Body-opensea
cg21076170	2.78254e-05	0.0169532	3.15003	0.162856	0.386524	0.223668	6	16967624	R	II		IGR	opensea	IGR-opensea
cg17428624	2.7888e-05	0.0169532	3.14788	0.101073	0.347645	0.246572	2	161345898	R	II	RBMS1	Body	shelf	Body-shelf
cg01425249	2.8091e-05	0.0169532	3.14096	0.174471	0.489473	0.315001	1	35915735	F	II	KIAA0319L	Body	opensea	Body-opensea
cg07503377	2.81178e-05	0.0169532	3.14005	0.151193	0.389924	0.238731	7	65791671	R	II	TPST1	Body	opensea	Body-opensea
cg08268848	2.81573e-05	0.0169532	3.13871	0.185478	0.43635	0.250873	2	145278799	R	II	LINC01412	TSS1500	shelf	TSS1500-shelf
cg04114966	2.82303e-05	0.0169532	3.13624	0.1136	0.370794	0.257194	5	95177821	R	II		IGR	opensea	IGR-opensea
cg03948938	2.83122e-05	0.0169532	3.13348	0.175422	0.397148	0.221726	9	137263723	R	II	RXRA	Body	opensea	Body-opensea
cg09953526	2.83724e-05	0.0169532	3.13145	0.108211	0.358424	0.250213	12	1718137	F	II		IGR	opensea	IGR-opensea
cg06159877	2.838e-05	0.0169532	3.1312	0.152387	0.399547	0.24716	10	102016923	R	II	CWF19L1	Body	opensea	Body-opensea
cg13893304	2.84011e-05	0.0169532	3.13049	0.115793	0.316208	0.200415	16	4470636	F	II		IGR	shelf	IGR-shelf
cg14632570	2.85547e-05	0.0169532	3.12534	0.117984	0.351342	0.233358	20	5670296	F	II		IGR	opensea	IGR-opensea
cg17099692	2.85977e-05	0.0169532	3.1239	0.112038	0.363343	0.251305	8	120667499	R	II		IGR	opensea	IGR-opensea
cg08044694	2.85983e-05	0.0169532	3.12388	0.174841	0.397593	0.222752	19	15391927	R	II	BRD4	TSS1500	opensea	TSS1500-opensea
cg11902347	2.86228e-05	0.0169532	3.12306	0.134598	0.429767	0.29517	17	3706841	F	II		IGR	opensea	IGR-opensea
cg05755646	2.86248e-05	0.0169532	3.123	0.193823	0.410923	0.2171	15	91306100	F	II	BLM	Body	opensea	Body-opensea
cg00229231	2.86518e-05	0.0169532	3.1221	0.224077	0.479796	0.255719	1	40861911	F	II	SMAP2	Body	opensea	Body-opensea
cg09740468	2.88286e-05	0.0169532	3.11622	0.207895	0.462656	0.254761	6	3025325	F	II		IGR	opensea	IGR-opensea
cg09145126	2.89078e-05	0.0169532	3.1136	0.116372	0.328389	0.212016	13	50570018	R	II	TRIM13	TSS1500	shore	TSS1500-shore
cg06465011	2.89445e-05	0.0169532	3.11239	0.12689	0.360558	0.233668	16	84860871	R	II	CRISPLD2	5'UTR	opensea	5'UTR-opensea
cg17386885	2.89552e-05	0.0169532	3.11204	0.146203	0.360741	0.214539	1	150600601	R	II	ENSA	Body	shore	Body-shore
cg16134077	2.89889e-05	0.0169532	3.11093	0.145453	0.34601	0.200556	4	25174640	F	II	SEPSECS-AS1	Body	opensea	Body-opensea
cg25471710	2.89944e-05	0.0169532	3.11075	0.300402	0.519121	0.218719	4	68459436	F	II	STAP1	Body	opensea	Body-opensea
cg16348076	2.91422e-05	0.0169532	3.10589	0.10911	0.337653	0.228543	16	11104904	R	II	CLEC16A	Body	opensea	Body-opensea
cg13084677	2.91534e-05	0.0169532	3.10552	0.134925	0.392842	0.257917	4	39482740	R	II	LOC401127	Body	shore	Body-shore
cg15292072	2.92361e-05	0.0169532	3.10281	0.305933	0.533325	0.227392	3	10247112	R	II	IRAK2	Body	opensea	Body-opensea
cg14919455	2.9307e-05	0.0169532	3.1005	0.21462	0.469111	0.254492	6	7167468	F	II	RREB1	5'UTR	opensea	5'UTR-opensea
cg00622957	2.95067e-05	0.0169532	3.09401	0.167521	0.420088	0.252567	5	142138121	F	II	LOC101926975	Body	opensea	Body-opensea
cg11968956	2.95459e-05	0.0169532	3.09274	0.108678	0.347197	0.238518	6	119441387	F	II	FAM184A	5'UTR	opensea	5'UTR-opensea
cg04192631	2.96017e-05	0.0169532	3.09094	0.140324	0.40648	0.266156	1	225968461	R	II	SRP9	Body	shelf	Body-shelf
cg03574571	2.9712e-05	0.0169532	3.08739	0.124865	0.325122	0.200257	19	35820181	F	II	CD22	5'UTR	opensea	5'UTR-opensea
cg14991251	2.97339e-05	0.0169532	3.08668	0.211636	0.615204	0.403568	2	24432862	R	II	ITSN2	Body	opensea	Body-opensea
cg08636882	2.98254e-05	0.0169532	3.08374	0.118206	0.350996	0.23279	2	208839085	F	II	PLEKHM3	Body	opensea	Body-opensea
cg25372386	2.98356e-05	0.0169532	3.08342	0.17451	0.502016	0.327506	14	103870751	F	II	MARK3	Body	opensea	Body-opensea
cg02891697	2.99607e-05	0.0169532	3.07941	0.138789	0.377548	0.23876	6	36665511	R	II	RAB44	TSS200	opensea	TSS200-opensea
cg09949502	2.9963e-05	0.0169532	3.07934	0.127612	0.339951	0.212339	10	73525347	R	II	C10orf54	Body	opensea	Body-opensea
cg06569561	2.99792e-05	0.0169532	3.07882	0.278092	0.513607	0.235515	2	136777134	F	II		IGR	opensea	IGR-opensea
cg02862467	2.99894e-05	0.0169532	3.0785	0.120108	0.389848	0.26974	1	19407897	F	II	UBR4	Body	opensea	Body-opensea
cg27545615	2.99923e-05	0.0169532	3.07841	0.0942486	0.296416	0.202167	10	6249748	R	II	PFKFB3	Body	shelf	Body-shelf
cg13474450	3.00144e-05	0.0169532	3.0777	0.26876	0.472656	0.203896	8	142222685	F	II	SLC45A4	Body	shore	Body-shore
cg21757790	3.0051e-05	0.0169532	3.07654	0.215609	0.451445	0.235836	21	37574701	F	II	DOPEY2	Body	opensea	Body-opensea
cg13221508	3.00619e-05	0.0169532	3.07619	0.114715	0.382508	0.267793	21	27513425	F	II	APP	TSS1500	opensea	TSS1500-opensea
cg09793892	3.00669e-05	0.0169532	3.07603	0.38873	0.591947	0.203217	1	154318946	R	II	ATP8B2	ExonBnd	opensea	ExonBnd-opensea
cg03267730	3.01572e-05	0.0169532	3.07316	0.15282	0.361149	0.208329	6	151814565	F	II	CCDC170	TSS1500	shore	TSS1500-shore
cg03719830	3.02031e-05	0.0169532	3.07171	0.160891	0.369373	0.208481	20	30699752	F	II	TM9SF4	Body	opensea	Body-opensea
cg04131381	3.0232e-05	0.0169532	3.07079	0.126789	0.365923	0.239133	12	13253236	F	II	GSG1	Body	shore	Body-shore
cg06172871	3.02539e-05	0.0169532	3.0701	0.140949	0.363606	0.222658	16	72088244	F	II	HP	TSS1500	opensea	TSS1500-opensea
cg17419815	3.03356e-05	0.0169532	3.06752	0.172393	0.47129	0.298897	12	27234924	F	II	C12orf71	1stExon	opensea	1stExon-opensea
cg09664171	3.03958e-05	0.0169532	3.06562	0.117934	0.365426	0.247492	1	182144697	F	II		IGR	opensea	IGR-opensea
cg25576997	3.04821e-05	0.0169532	3.06291	0.108751	0.357371	0.24862	14	56257750	R	II	C14orf34	Body	opensea	Body-opensea
cg21563567	3.05157e-05	0.0169532	3.06186	0.196068	0.488858	0.292789	3	16295454	R	II		IGR	opensea	IGR-opensea
cg14002061	3.05958e-05	0.0169532	3.05935	0.136257	0.381824	0.245566	5	17402424	F	II		IGR	opensea	IGR-opensea
cg25472296	3.06007e-05	0.0169532	3.0592	0.240316	0.518306	0.27799	10	129076569	F	II	DOCK1	Body	opensea	Body-opensea
cg12261604	3.06131e-05	0.0169532	3.05881	0.146032	0.371622	0.22559	11	43768895	F	II	HSD17B12	Body	opensea	Body-opensea
cg02819287	3.06439e-05	0.0169532	3.05784	0.177459	0.449485	0.272026	6	45464074	F	II	RUNX2	Body	opensea	Body-opensea
cg10080942	3.06705e-05	0.0169532	3.05702	0.103626	0.308877	0.205252	1	31956270	F	II		IGR	opensea	IGR-opensea
cg09380561	3.0682e-05	0.0169532	3.05666	0.381211	0.587398	0.206187	17	74438890	R	II	UBE2O	Body	opensea	Body-opensea
cg18688188	3.08232e-05	0.0169532	3.05226	0.199815	0.461723	0.261907	20	35236543	R	II	C20orf24	Body	shore	Body-shore
cg00492348	3.08462e-05	0.0169532	3.05155	0.20466	0.408048	0.203388	4	681130	F	II	MFSD7	Body	shore	Body-shore
cg13289042	3.09191e-05	0.0169532	3.04929	0.166529	0.367322	0.200792	8	29492637	R	II		IGR	opensea	IGR-opensea
cg26022126	3.12507e-05	0.0169532	3.03907	0.184468	0.427553	0.243085	22	30577695	R	II		IGR	opensea	IGR-opensea
cg25197157	3.1253e-05	0.0169532	3.039	0.117492	0.352691	0.235199	9	21817464	R	II	MTAP	Body	opensea	Body-opensea
cg17285259	3.1304e-05	0.0169532	3.03744	0.281289	0.489891	0.208602	1	110772502	F	II	KCNC4	Body	opensea	Body-opensea
cg05829961	3.13389e-05	0.0169532	3.03638	0.206508	0.425258	0.218749	9	137263644	R	II	RXRA	Body	opensea	Body-opensea
cg22303915	3.1386e-05	0.0169532	3.03493	0.27497	0.475582	0.200613	4	85799868	R	II	WDFY3	5'UTR	opensea	5'UTR-opensea
cg07231045	3.1416e-05	0.0169532	3.03402	0.151657	0.375058	0.223401	8	142219444	F	II		IGR	island	IGR-island
cg21814550	3.14874e-05	0.0169532	3.03185	0.129913	0.404647	0.274734	14	53170147	R	II		IGR	shelf	IGR-shelf
cg11842599	3.15353e-05	0.0169532	3.03039	0.128703	0.365561	0.236857	22	31668552	R	II	LIMK2	Body	shelf	Body-shelf
cg06528771	3.15802e-05	0.0169532	3.02903	0.243178	0.469032	0.225854	2	102513985	F	II		IGR	opensea	IGR-opensea
cg20139501	3.16265e-05	0.0169591	3.02762	0.149931	0.385591	0.23566	15	101057936	R	II	CERS3	5'UTR	opensea	5'UTR-opensea
cg05941378	3.16985e-05	0.0169855	3.02544	0.101502	0.345564	0.244061	15	64456365	F	II	PPIB	TSS1500	shore	TSS1500-shore
cg27416489	3.17308e-05	0.0169906	3.02447	0.22972	0.441493	0.211773	2	149823115	R	II	KIF5C	Body	opensea	Body-opensea
cg08160072	3.18676e-05	0.0170029	3.02035	0.132699	0.387799	0.2551	2	40009501	R	II		IGR	shelf	IGR-shelf
cg09953826	3.19207e-05	0.0170031	3.01875	0.109835	0.339615	0.22978	4	89780104	F	II	FAM13A	Body	opensea	Body-opensea
cg09101692	3.20549e-05	0.0170031	3.01473	0.180571	0.457064	0.276493	3	183087002	R	II	MCF2L2	Body	opensea	Body-opensea
cg13865402	3.20717e-05	0.0170031	3.01423	0.451428	0.674851	0.223423	12	80180791	R	II	PPP1R12A	Body	opensea	Body-opensea
cg03689545	3.2095e-05	0.0170031	3.01353	0.156841	0.413096	0.256255	6	64516610	F	II	EYS	Body	opensea	Body-opensea
cg01179618	3.2308e-05	0.0170223	3.00719	0.181611	0.492401	0.31079	8	126245303	F	II	NSMCE2	Body	opensea	Body-opensea
cg01761758	3.23222e-05	0.0170223	3.00677	0.17	0.396044	0.226044	17	76850277	F	II	TIMP2	3'UTR	shore	3'UTR-shore
cg03776905	3.23283e-05	0.0170223	3.00659	0.162185	0.421924	0.259739	6	86295700	R	II	SNX14	5'UTR	opensea	5'UTR-opensea
cg11047885	3.23497e-05	0.0170223	3.00595	0.248484	0.519585	0.271102	4	40557453	R	II	RBM47	5'UTR	opensea	5'UTR-opensea
cg14287688	3.23723e-05	0.0170223	3.00528	0.149298	0.415584	0.266286	2	42876149	F	II	MTA3	Body	opensea	Body-opensea
cg10260093	3.26162e-05	0.0170886	2.99808	0.0666891	0.279365	0.212676	22	50586318	R	II	MOV10L1	Body	opensea	Body-opensea
cg04599589	3.2713e-05	0.0170998	2.99524	0.109099	0.326024	0.216925	6	6901086	F	II		IGR	opensea	IGR-opensea
cg21530469	3.27773e-05	0.0171214	2.99336	0.220411	0.531086	0.310676	2	32490776	F	II	NLRC4	TSS1500	opensea	TSS1500-opensea
cg24395217	3.28173e-05	0.0171304	2.99219	0.138723	0.409891	0.271168	1	40861980	F	II	SMAP2	Body	opensea	Body-opensea
cg08264507	3.28836e-05	0.0171474	2.99025	0.453796	0.659672	0.205876	17	53827753	F	II	PCTP	TSS1500	shore	TSS1500-shore
cg11800812	3.3004e-05	0.0171678	2.98675	0.284798	0.530225	0.245427	16	1538664	F	I	PTX4	TSS200	shore	TSS200-shore
cg02979978	3.31325e-05	0.0171995	2.98302	0.19596	0.469074	0.273114	3	4737576	R	II	ITPR1	Body	opensea	Body-opensea
cg06571273	3.32071e-05	0.0171995	2.98086	0.227977	0.479704	0.251727	7	139108026	F	II	LOC100129148	Body	opensea	Body-opensea
cg08287940	3.32789e-05	0.0172136	2.97879	0.206214	0.486735	0.28052	2	160491979	F	II		IGR	opensea	IGR-opensea
cg26059180	3.33056e-05	0.0172136	2.97802	0.128961	0.356008	0.227046	6	14728281	R	II		IGR	opensea	IGR-opensea
cg18445680	3.33452e-05	0.0172136	2.97688	0.339047	0.60264	0.263593	2	69811847	F	II	AAK1	Body	opensea	Body-opensea
cg26747686	3.33455e-05	0.0172136	2.97687	0.121376	0.364402	0.243026	4	39948511	F	II	PDS5A	Body	opensea	Body-opensea
cg03448068	3.34029e-05	0.0172166	2.97522	0.101495	0.313248	0.211753	1	60140450	F	II	FGGY	Body	opensea	Body-opensea
cg23697633	3.3409e-05	0.0172166	2.97504	0.137088	0.354794	0.217706	13	77422888	R	II		IGR	opensea	IGR-opensea
cg05083852	3.35652e-05	0.0172166	2.97056	0.167225	0.400293	0.233069	16	81480610	R	I	CMIP	Body	shore	Body-shore
cg22003402	3.35917e-05	0.0172166	2.96981	0.114248	0.322882	0.208634	1	167690702	R	II	MPZL1	TSS1500	shore	TSS1500-shore
cg02925118	3.3627e-05	0.0172166	2.9688	0.121348	0.367826	0.246478	14	75766014	F	II		IGR	opensea	IGR-opensea
cg15762892	3.36475e-05	0.0172166	2.96821	0.136413	0.361945	0.225533	2	169489435	F	II	CERS6	Body	opensea	Body-opensea
cg10999745	3.37238e-05	0.0172296	2.96604	0.132859	0.369694	0.236834	13	51228677	F	II		IGR	opensea	IGR-opensea
cg27051231	3.37686e-05	0.0172296	2.96476	0.131447	0.366724	0.235277	2	232213012	F	II		IGR	opensea	IGR-opensea
cg04693537	3.3892e-05	0.0172454	2.96126	0.259259	0.482	0.222741	6	80580652	F	II		IGR	opensea	IGR-opensea
cg26986812	3.39915e-05	0.0172748	2.95845	0.101866	0.324161	0.222296	5	100182630	F	II	ST8SIA4	Body	opensea	Body-opensea
cg06339053	3.41778e-05	0.0172907	2.95319	0.177755	0.389264	0.211509	14	24457563	R	II	DHRS4L2	TSS1500	shore	TSS1500-shore
cg19913861	3.44274e-05	0.0172907	2.9462	0.120221	0.383994	0.263773	11	121449141	F	II	SORL1	Body	opensea	Body-opensea
cg03418002	3.45152e-05	0.0172907	2.94376	0.129844	0.425209	0.295365	4	140655478	F	II	MAML3	Body	shore	Body-shore
cg27048597	3.45512e-05	0.0172907	2.94276	0.140078	0.365473	0.225394	8	26469274	F	II	DPYSL2	Body	opensea	Body-opensea
cg01976035	3.46419e-05	0.0172907	2.94024	0.101349	0.35617	0.254821	2	197848776	R	II		IGR	opensea	IGR-opensea
cg07704771	3.46478e-05	0.0172907	2.94007	0.32901	0.573963	0.244953	6	89760139	R	II		IGR	opensea	IGR-opensea
cg21352991	3.47162e-05	0.0172907	2.93818	0.136252	0.397559	0.261307	7	28123378	F	II	JAZF1	Body	opensea	Body-opensea
cg07952576	3.47309e-05	0.0172907	2.93777	0.108443	0.3901	0.281657	3	152215571	R	II		IGR	opensea	IGR-opensea
cg14111928	3.47361e-05	0.0172907	2.93763	0.198597	0.427512	0.228915	10	76602391	R	II	MYST4	5'UTR	opensea	5'UTR-opensea
cg15642855	3.476e-05	0.0172907	2.93697	0.316935	0.560208	0.243274	5	64328291	R	II		IGR	shelf	IGR-shelf
cg14576850	3.48022e-05	0.0172907	2.9358	0.287583	0.539414	0.251831	1	100968170	F	II	CDC14A	Body	opensea	Body-opensea
cg08036492	3.48084e-05	0.0172907	2.93563	0.143423	0.389024	0.245601	17	13976536	F	II	COX10	Body	shelf	Body-shelf
cg05170732	3.49236e-05	0.0172907	2.93245	0.167956	0.377061	0.209105	10	134170702	R	II	LRRC27	Body	opensea	Body-opensea
cg07935482	3.49354e-05	0.0172907	2.93213	0.13569	0.483667	0.347977	12	42575257	F	II	YAF2	Body	opensea	Body-opensea
cg27182529	3.50719e-05	0.0172907	2.92838	0.603089	0.82644	0.223352	16	528479	F	II	RAB11FIP3	Body	shelf	Body-shelf
cg09109411	3.52127e-05	0.0172907	2.92453	0.149082	0.350782	0.201701	5	149319112	R	II	PDE6A	Body	opensea	Body-opensea
cg03486096	3.52397e-05	0.0172907	2.92379	0.203973	0.427144	0.223172	1	61719792	F	II	NFIA-AS1	TSS1500	opensea	TSS1500-opensea
cg22370231	3.52469e-05	0.0172907	2.92359	0.110926	0.35449	0.243564	14	88462612	F	II		IGR	shelf	IGR-shelf
cg03545278	3.53383e-05	0.0172907	2.9211	0.231583	0.470601	0.239018	1	202322153	F	II	PPP1R12B	Body	shelf	Body-shelf
cg02253142	3.55555e-05	0.0172907	2.91521	0.121114	0.386504	0.265391	15	52048211	F	II	TMOD2	5'UTR	shelf	5'UTR-shelf
cg14045860	3.55609e-05	0.0172907	2.91506	0.260301	0.562187	0.301886	11	35158283	F	II		IGR	shelf	IGR-shelf
cg03801286	3.55921e-05	0.0172907	2.91422	0.134213	0.335332	0.201119	21	35884508	F	II	KCNE1	TSS1500	opensea	TSS1500-opensea
cg11462267	3.56447e-05	0.0172907	2.9128	0.227827	0.449429	0.221602	9	85155277	R	II		IGR	opensea	IGR-opensea
cg27025793	3.56788e-05	0.0172907	2.91188	0.125001	0.32669	0.201688	13	49975730	F	II	CAB39L	TSS200	opensea	TSS200-opensea
cg03104421	3.58028e-05	0.0172907	2.90854	0.168601	0.380226	0.211626	17	37791687	F	II	PPP1R1B	Body	shore	Body-shore
cg00394026	3.58146e-05	0.0172907	2.90822	0.115163	0.372002	0.256839	13	113357420	R	II	ATP11A	Body	opensea	Body-opensea
cg24441357	3.59263e-05	0.0172907	2.90523	0.159033	0.482061	0.323028	12	125188554	F	II		IGR	opensea	IGR-opensea
cg11327657	3.59493e-05	0.0172907	2.90461	0.151651	0.429384	0.277733	21	46388162	F	I	C21orf70	Body	shore	Body-shore
cg07123846	3.59597e-05	0.0172907	2.90433	0.150521	0.402053	0.251532	11	119076106	F	II	CBL	TSS1500	shore	TSS1500-shore
cg00724332	3.59851e-05	0.0172907	2.90365	0.140722	0.378669	0.237947	12	129342261	F	II	GLT1D1	Body	shelf	Body-shelf
cg13672020	3.60121e-05	0.0172907	2.90293	0.17633	0.397797	0.221467	13	30681927	F	II	LINC00365	Body	opensea	Body-opensea
cg09468055	3.60581e-05	0.0172907	2.9017	0.177463	0.377945	0.200482	2	113942608	F	II	PSD4	Body	opensea	Body-opensea
cg10180440	3.61692e-05	0.0172907	2.89874	0.420377	0.631446	0.211069	10	102325486	R	II		IGR	shelf	IGR-shelf
cg01811355	3.61917e-05	0.0172907	2.89814	0.170407	0.46223	0.291823	8	29914021	F	II		IGR	opensea	IGR-opensea
cg13810873	3.62391e-05	0.0172907	2.89688	0.0953968	0.303035	0.207638	4	54542654	F	II		IGR	opensea	IGR-opensea
cg25780687	3.62665e-05	0.0172907	2.89616	0.10826	0.337972	0.229712	2	160563271	F	II	BAZ2B	Body	opensea	Body-opensea
cg13584052	3.63127e-05	0.0172907	2.89493	0.177401	0.443863	0.266462	1	235079078	R	II		IGR	opensea	IGR-opensea
cg04202047	3.63976e-05	0.0172907	2.89268	0.122214	0.356661	0.234446	17	28671936	F	II		IGR	opensea	IGR-opensea
cg25910699	3.64602e-05	0.0173007	2.89103	0.134822	0.344762	0.20994	8	128048285	F	II		IGR	opensea	IGR-opensea
cg07114727	3.6502e-05	0.0173007	2.88992	0.251659	0.460982	0.209322	10	89864142	R	II		IGR	opensea	IGR-opensea
cg07179663	3.66119e-05	0.0173156	2.88703	0.174249	0.474106	0.299857	7	43550771	R	II	LOC100506895	Body	opensea	Body-opensea
cg07080440	3.67389e-05	0.0173453	2.8837	0.137045	0.352383	0.215338	19	15698550	R	II		IGR	shelf	IGR-shelf
cg02227879	3.70081e-05	0.0173589	2.87666	0.130068	0.374131	0.244063	10	75576192	R	II	CAMK2G	Body	opensea	Body-opensea
cg24548817	3.71031e-05	0.0173589	2.8742	0.155291	0.396963	0.241671	21	45774294	F	II	TRPM2	Body	opensea	Body-opensea
cg02722204	3.7353e-05	0.0173608	2.86773	0.105909	0.308748	0.202839	18	74266122	F	II	LINC00908	Body	opensea	Body-opensea
cg21994966	3.73953e-05	0.0173608	2.86664	0.133925	0.363528	0.229603	15	59530316	F	II	MYO1E	Body	opensea	Body-opensea
cg11313202	3.73958e-05	0.0173608	2.86662	0.377591	0.642192	0.2646	2	100107672	R	II	REV1	TSS1500	shore	TSS1500-shore
cg21384961	3.77175e-05	0.0173654	2.85837	0.197991	0.431789	0.233798	6	6885899	R	II		IGR	opensea	IGR-opensea
cg06030535	3.77265e-05	0.0173654	2.85814	0.100769	0.319872	0.219103	5	158637684	F	II		IGR	shore	IGR-shore
cg11922563	3.77579e-05	0.0173654	2.85734	0.109942	0.343269	0.233327	5	75016955	R	II		IGR	shelf	IGR-shelf
cg01048252	3.79083e-05	0.0173654	2.85351	0.322112	0.585664	0.263552	6	2798912	R	II		IGR	opensea	IGR-opensea
cg03990261	3.7949e-05	0.0173654	2.85247	0.306539	0.538045	0.231507	11	10118833	R	II	SBF2	Body	opensea	Body-opensea
cg22517841	3.80311e-05	0.0173654	2.85039	0.134656	0.367827	0.233171	1	156246991	F	II	SMG5	Body	opensea	Body-opensea
cg08835163	3.80776e-05	0.0173654	2.84921	0.178342	0.478491	0.300149	20	34475554	R	II	PHF20	Body	opensea	Body-opensea
cg05030953	3.80949e-05	0.0173654	2.84877	0.13971	0.376547	0.236836	6	31241000	R	II	HLA-C	TSS1500	shore	TSS1500-shore
cg15037823	3.82072e-05	0.0173654	2.84593	0.138554	0.382034	0.24348	3	71730474	F	II	EIF4E3	3'UTR	opensea	3'UTR-opensea
cg20501911	3.82116e-05	0.0173654	2.84582	0.153241	0.362824	0.209583	17	74479764	F	II	RHBDF2	5'UTR	opensea	5'UTR-opensea
cg17177779	3.83274e-05	0.0173654	2.8429	0.152981	0.360959	0.207978	17	40588642	F	II		IGR	opensea	IGR-opensea
cg16534503	3.84051e-05	0.0173654	2.84095	0.101935	0.319229	0.217294	3	172194432	R	II		IGR	opensea	IGR-opensea
cg24257831	3.84727e-05	0.0173654	2.83926	0.136998	0.359485	0.222487	8	121805543	F	II	SNTB1	Body	opensea	Body-opensea
cg23585881	3.84829e-05	0.0173654	2.839	0.123985	0.372915	0.24893	16	8726527	F	II	METTL22	Body	opensea	Body-opensea
cg16163847	3.85246e-05	0.0173654	2.83796	0.11525	0.348471	0.233221	13	52165356	F	II	WDFY2	Body	opensea	Body-opensea
cg03765062	3.86007e-05	0.0173654	2.83605	0.108645	0.36772	0.259075	12	52370512	R	II	ACVR1B	Body	opensea	Body-opensea
cg11181843	3.86229e-05	0.0173654	2.8355	0.216603	0.486102	0.2695	12	110816408	F	II	ANAPC7	Body	opensea	Body-opensea
cg22249254	3.86504e-05	0.0173654	2.83481	0.166216	0.446042	0.279826	4	40556152	R	II	RBM47	5'UTR	opensea	5'UTR-opensea
cg06188045	3.86914e-05	0.0173654	2.83379	0.131325	0.338302	0.206977	11	10626010	R	II	MRVI1	Body	opensea	Body-opensea
cg05927518	3.87787e-05	0.0173654	2.83161	0.332505	0.549724	0.217219	8	38704242	F	II	TACC1	Body	opensea	Body-opensea
cg15008992	3.87949e-05	0.0173654	2.83121	0.120479	0.329804	0.209325	19	17876064	R	II	FCHO1	Body	shore	Body-shore
cg23595413	3.87989e-05	0.0173654	2.83111	0.115607	0.317311	0.201704	11	76574308	F	II	ACER3	Body	shelf	Body-shelf
cg02190353	3.91925e-05	0.0173871	2.82137	0.148578	0.470848	0.322271	8	23405296	F	II	SLC25A37	Body	opensea	Body-opensea
cg20088216	3.91939e-05	0.0173871	2.82134	0.125461	0.334251	0.20879	3	171585963	R	II		IGR	opensea	IGR-opensea
cg05475858	3.93291e-05	0.0173883	2.81801	0.164878	0.402878	0.238	3	38109650	R	II	DLEC1	Body	opensea	Body-opensea
cg14041147	3.93942e-05	0.0173883	2.81642	0.204727	0.456939	0.252212	2	8278255	F	II	LINC00299	Body	opensea	Body-opensea
cg27663181	3.94021e-05	0.0173883	2.81623	0.134956	0.376903	0.241947	1	112032495	F	II	TMIGD3	Body	opensea	Body-opensea
cg08415138	3.94489e-05	0.0173883	2.81508	0.09967	0.342842	0.243172	8	9472784	F	II	TNKS	Body	opensea	Body-opensea
cg23407020	3.94511e-05	0.0173883	2.81503	0.118335	0.337754	0.219419	8	82073599	F	II		IGR	opensea	IGR-opensea
cg13900919	3.96209e-05	0.017408	2.81088	0.106243	0.345788	0.239545	20	47340601	F	II	PREX1	Body	opensea	Body-opensea
cg02205348	3.96578e-05	0.017408	2.80998	0.312317	0.56998	0.257663	5	14465012	F	II	TRIO	Body	shelf	Body-shelf
cg07305485	3.96955e-05	0.017408	2.80906	0.156845	0.459299	0.302454	2	28179872	F	II	BRE	Body	opensea	Body-opensea
cg01650480	3.97809e-05	0.017408	2.80699	0.259047	0.514028	0.254981	10	17038738	R	II	CUBN	Body	opensea	Body-opensea
cg20752509	3.98162e-05	0.017408	2.80613	0.125557	0.381344	0.255787	3	138506068	R	II		IGR	opensea	IGR-opensea
cg21253130	3.98722e-05	0.017408	2.80478	0.269038	0.494354	0.225316	13	32609104	R	II	FRY	Body	shelf	Body-shelf
cg04358770	3.98771e-05	0.017408	2.80466	0.125487	0.335863	0.210376	4	101903118	R	II		IGR	opensea	IGR-opensea
cg07917901	3.99065e-05	0.017408	2.80394	0.0803313	0.305071	0.22474	14	35870184	R	II		IGR	shelf	IGR-shelf
cg11629026	3.99691e-05	0.017408	2.80243	0.199822	0.409303	0.209482	7	6463996	F	II	DAGLB	Body	opensea	Body-opensea
cg15579525	3.99939e-05	0.017408	2.80183	0.305839	0.546268	0.240429	19	9907249	F	II		IGR	shelf	IGR-shelf
cg24017822	4.00144e-05	0.017408	2.80134	0.160357	0.435198	0.274841	3	72057979	R	II		IGR	opensea	IGR-opensea
cg18266414	4.01313e-05	0.017417	2.79852	0.15629	0.456056	0.299766	4	40603083	F	II	RBM47	5'UTR	opensea	5'UTR-opensea
cg10924731	4.02018e-05	0.017417	2.79683	0.152871	0.371459	0.218588	16	19525303	F	II	GDE1	Body	opensea	Body-opensea
cg15656693	4.02193e-05	0.017417	2.7964	0.257711	0.535166	0.277454	3	182929476	R	II	MCF2L2	Body	opensea	Body-opensea
cg25625432	4.02637e-05	0.017417	2.79534	0.090564	0.299779	0.209215	6	143645421	R	II	AIG1	Body	opensea	Body-opensea
cg17251968	4.02744e-05	0.017417	2.79508	0.160494	0.436472	0.275979	16	89300741	R	II		IGR	shore	IGR-shore
cg17583513	4.02748e-05	0.017417	2.79507	0.124244	0.384172	0.259928	14	68429293	F	II	RAD51B	Body	opensea	Body-opensea
cg15519279	4.03305e-05	0.017417	2.79374	0.387318	0.608372	0.221054	7	44635924	F	II		IGR	opensea	IGR-opensea
cg02913140	4.03945e-05	0.017417	2.79221	0.10992	0.333374	0.223454	5	88119612	R	II	MEF2C	1stExon	opensea	1stExon-opensea
cg18118893	4.04941e-05	0.017417	2.78983	0.151468	0.361228	0.20976	11	102327308	F	II		IGR	shelf	IGR-shelf
cg05750782	4.08185e-05	0.0174224	2.78212	0.177154	0.443766	0.266612	6	7311620	F	II	SSR1	Body	shore	Body-shore
cg13240557	4.08545e-05	0.0174224	2.78127	0.163222	0.428333	0.265111	3	52906562	R	II	TMEM110-MUSTN1	Body	opensea	Body-opensea
cg03211711	4.09417e-05	0.0174224	2.77921	0.137457	0.418771	0.281315	2	32491049	F	II	NLRC4	TSS1500	opensea	TSS1500-opensea
cg11302758	4.09531e-05	0.0174224	2.77894	0.106628	0.332788	0.22616	9	113836796	F	II		IGR	opensea	IGR-opensea
cg01402665	4.09758e-05	0.0174224	2.7784	0.132751	0.364336	0.231585	16	50746924	R	II	NOD2	Body	opensea	Body-opensea
cg01154210	4.10599e-05	0.0174255	2.77642	0.17683	0.48019	0.30336	21	27493310	R	II	APP	5'UTR	opensea	5'UTR-opensea
cg13713667	4.11075e-05	0.0174255	2.7753	0.202649	0.496091	0.293442	14	78057532	R	II	SPTLC2	Body	opensea	Body-opensea
cg14872583	4.11594e-05	0.0174255	2.77408	0.555286	0.771554	0.216268	1	160208488	F	II	DCAF8	Body	opensea	Body-opensea
cg26962618	4.11843e-05	0.0174255	2.7735	0.201743	0.462393	0.26065	15	70767183	R	I		IGR	opensea	IGR-opensea
cg20121012	4.11979e-05	0.0174255	2.77318	0.302327	0.504593	0.202266	12	93516072	R	II		IGR	opensea	IGR-opensea
cg18618429	4.12662e-05	0.0174255	2.77157	0.0910733	0.315588	0.224515	3	122043865	F	II	CSTA	TSS200	opensea	TSS200-opensea
cg04692873	4.14425e-05	0.0174255	2.76745	0.153465	0.400231	0.246766	3	194885895	R	II	XXYLT1	Body	opensea	Body-opensea
cg16684817	4.14838e-05	0.0174255	2.76649	0.100653	0.375822	0.275169	1	28202173	R	II	C1orf38	Body	shelf	Body-shelf
cg25690272	4.15178e-05	0.0174255	2.7657	0.21185	0.436369	0.224519	10	126598393	R	II		IGR	opensea	IGR-opensea
cg17341609	4.15188e-05	0.0174255	2.76568	0.319393	0.581954	0.262561	17	2389295	F	II	METTL16	Body	opensea	Body-opensea
cg14863672	4.16731e-05	0.0174389	2.76209	0.20677	0.436781	0.23001	19	4991633	R	II	KDM4B	5'UTR	opensea	5'UTR-opensea
cg26188803	4.1718e-05	0.0174479	2.76105	0.210727	0.439023	0.228296	1	151634662	R	II	SNX27	Body	opensea	Body-opensea
cg08983526	4.18239e-05	0.0174723	2.7586	0.113329	0.338676	0.225346	4	153557118	F	II	TMEM154	Body	opensea	Body-opensea
cg08884336	4.19938e-05	0.0174735	2.75467	0.137188	0.338184	0.200996	3	151139999	F	II	MED12L	Body	opensea	Body-opensea
cg01474011	4.20714e-05	0.0174735	2.75289	0.0973764	0.336306	0.238929	2	225435131	F	II	CUL3	Body	opensea	Body-opensea
cg02319986	4.20806e-05	0.0174735	2.75268	0.156977	0.37356	0.216583	19	8568712	R	II	PRAM1	TSS1500	shore	TSS1500-shore
cg20310171	4.20866e-05	0.0174735	2.75254	0.121275	0.457788	0.336513	5	64090014	F	II	CWC27	Body	opensea	Body-opensea
cg26613105	4.229e-05	0.0175301	2.74788	0.244881	0.455238	0.210356	7	139422496	R	II	HIPK2	Body	opensea	Body-opensea
cg02697717	4.24725e-05	0.0175635	2.74371	0.1223	0.332789	0.210489	17	41172393	R	II	VAT1	Body	shore	Body-shore
cg02005443	4.25105e-05	0.0175635	2.74284	0.117469	0.329975	0.212506	12	4324216	R	II		IGR	opensea	IGR-opensea
cg24674925	4.25577e-05	0.0175635	2.74177	0.111967	0.34285	0.230883	1	153337977	R	II		IGR	opensea	IGR-opensea
cg01398143	4.25586e-05	0.0175635	2.74175	0.178497	0.452452	0.273955	1	205675961	F	II		IGR	opensea	IGR-opensea
cg01882058	4.26201e-05	0.0175695	2.74035	0.572648	0.808688	0.23604	16	86465884	R	I		IGR	opensea	IGR-opensea
cg18543074	4.30356e-05	0.0175893	2.73096	0.298274	0.501301	0.203028	2	6933690	R	II		IGR	opensea	IGR-opensea
cg25664606	4.31561e-05	0.01759	2.72826	0.178541	0.412574	0.234033	22	43356260	F	II	PACSIN2	TSS1500	opensea	TSS1500-opensea
cg11341144	4.31571e-05	0.01759	2.72823	0.180432	0.488957	0.308525	3	185656289	R	II	TRA2B	TSS1500	shore	TSS1500-shore
cg02317125	4.31691e-05	0.01759	2.72797	0.188763	0.438753	0.24999	7	25303453	R	II		IGR	opensea	IGR-opensea
cg07711889	4.31721e-05	0.01759	2.7279	0.208216	0.451964	0.243748	2	71292691	R	II		IGR	shelf	IGR-shelf
cg14153207	4.32344e-05	0.01759	2.7265	0.137794	0.351601	0.213806	17	62195875	F	II	ERN1	Body	opensea	Body-opensea
cg27237019	4.33581e-05	0.0175926	2.72374	0.124266	0.408103	0.283837	2	69811774	F	II	AAK1	Body	opensea	Body-opensea
cg25310490	4.33919e-05	0.0175926	2.72298	0.116805	0.354254	0.237449	1	236109875	R	II		IGR	opensea	IGR-opensea
cg08773226	4.35509e-05	0.0175926	2.71944	0.144651	0.436523	0.291872	6	135061398	R	II		IGR	opensea	IGR-opensea
cg07386414	4.35831e-05	0.0175926	2.71872	0.475285	0.718804	0.243519	6	88379818	R	II		IGR	opensea	IGR-opensea
cg09086039	4.36013e-05	0.0175926	2.71832	0.125114	0.359879	0.234765	3	187492118	R	II		IGR	opensea	IGR-opensea
cg23969787	4.36268e-05	0.0175926	2.71775	0.19992	0.433219	0.233299	19	8749571	R	II		IGR	opensea	IGR-opensea
cg08730245	4.37472e-05	0.0175926	2.71509	0.269794	0.47717	0.207376	12	53902893	F	II	NPFF	TSS1500	opensea	TSS1500-opensea
cg13014829	4.37665e-05	0.0175926	2.71466	0.215814	0.439926	0.224112	13	51289696	F	II	DLEU7	Body	opensea	Body-opensea
cg11030829	4.37958e-05	0.0175926	2.71401	0.108317	0.325836	0.217519	1	36952758	R	II		IGR	opensea	IGR-opensea
cg14091103	4.3801e-05	0.0175926	2.7139	0.370383	0.578929	0.208546	3	187870929	R	II	LPP	TSS1500	shore	TSS1500-shore
cg22496199	4.38592e-05	0.0175926	2.71261	0.164588	0.381382	0.216794	10	11257322	R	II	CELF2	Body	opensea	Body-opensea
cg23843946	4.39915e-05	0.0176194	2.70969	0.0983015	0.314921	0.216619	7	141804551	F	II	MGAM	Body	opensea	Body-opensea
cg00700126	4.41587e-05	0.0176486	2.70602	0.0899567	0.292695	0.202739	15	66131992	R	II		IGR	opensea	IGR-opensea
cg23445003	4.42174e-05	0.0176531	2.70473	0.106751	0.376146	0.269395	7	101535821	F	II	CUX1	Body	opensea	Body-opensea
cg10713461	4.44612e-05	0.0176581	2.6994	0.144971	0.442984	0.298013	17	3706833	F	II		IGR	opensea	IGR-opensea
cg15029631	4.45403e-05	0.0176581	2.69768	0.28266	0.503665	0.221005	12	52078762	F	I	SCN8A	Body	opensea	Body-opensea
cg09501509	4.47074e-05	0.0176581	2.69405	0.149115	0.40692	0.257805	6	89745356	F	II		IGR	opensea	IGR-opensea
cg12000627	4.47591e-05	0.0176581	2.69293	0.0967892	0.31183	0.21504	14	65140250	F	II		IGR	opensea	IGR-opensea
cg04695063	4.48252e-05	0.0176581	2.6915	0.463176	0.673915	0.210739	11	18414540	R	II	LDHA	TSS1500	shore	TSS1500-shore
cg01563236	4.49543e-05	0.0176581	2.68871	0.26251	0.588659	0.326149	10	70657181	F	II		IGR	shelf	IGR-shelf
cg05422993	4.50436e-05	0.0176581	2.68679	0.413685	0.702982	0.289297	19	46526863	F	II	PGLYRP1	TSS1500	shore	TSS1500-shore
cg00980622	4.51017e-05	0.0176581	2.68554	0.159501	0.412198	0.252697	14	75884845	F	II		IGR	opensea	IGR-opensea
cg19975346	4.51709e-05	0.0176581	2.68405	0.263102	0.47602	0.212919	10	126366131	R	II	FAM53B	Body	opensea	Body-opensea
cg22904406	4.51809e-05	0.0176581	2.68384	0.489014	0.694173	0.205158	6	33288296	R	II	DAXX	Body	shore	Body-shore
cg02762945	4.52413e-05	0.0176581	2.68254	0.173565	0.413786	0.240221	10	75621858	R	II	CAMK2G	Body	opensea	Body-opensea
cg16110979	4.52675e-05	0.0176581	2.68198	0.141699	0.368859	0.22716	7	86969101	F	II	TP53TG1	Body	opensea	Body-opensea
cg14268695	4.52775e-05	0.0176581	2.68177	0.194532	0.396581	0.202049	20	23137044	R	II		IGR	opensea	IGR-opensea
cg03568673	4.55552e-05	0.0176581	2.67584	0.155502	0.397857	0.242355	13	20796216	R	II	GJB6	3'UTR	opensea	3'UTR-opensea
cg14585083	4.55892e-05	0.0176581	2.67512	0.14997	0.367341	0.217371	20	52309403	F	II		IGR	opensea	IGR-opensea
cg14218885	4.56112e-05	0.0176581	2.67465	0.197712	0.404244	0.206532	6	6713220	R	II		IGR	opensea	IGR-opensea
cg13338814	4.56325e-05	0.0176581	2.6742	0.161806	0.367437	0.205631	16	53259274	R	II	CHD9	Body	opensea	Body-opensea
cg12468966	4.56426e-05	0.0176581	2.67398	0.0800733	0.302061	0.221988	6	14682442	F	II		IGR	opensea	IGR-opensea
cg07737292	4.5836e-05	0.0176602	2.66988	0.333974	0.537402	0.203428	16	56892460	R	I	MIR138-2	Body	opensea	Body-opensea
cg05021121	4.5852e-05	0.0176602	2.66954	0.133601	0.375347	0.241746	1	40863166	R	II	SMAP2	5'UTR	opensea	5'UTR-opensea
cg27606341	4.58708e-05	0.0176602	2.66914	0.148635	0.360744	0.21211	5	39219632	R	II	FYB	1stExon	opensea	1stExon-opensea
cg23696618	4.59105e-05	0.0176602	2.66831	0.081217	0.285352	0.204135	18	61583699	F	II	SERPINB10	Body	opensea	Body-opensea
cg20351875	4.60226e-05	0.0176752	2.66594	0.129092	0.345557	0.216465	12	65015547	F	II	MIR548C	TSS1500	opensea	TSS1500-opensea
cg18954633	4.60236e-05	0.0176752	2.66592	0.083505	0.330402	0.246897	1	116270684	R	II	CASQ2	Body	opensea	Body-opensea
cg18213154	4.61137e-05	0.0176945	2.66402	0.152991	0.374813	0.221822	14	61934274	R	II	PRKCH	Body	opensea	Body-opensea
cg03131587	4.62754e-05	0.0176945	2.66062	0.134707	0.390439	0.255731	3	171774986	F	II	FNDC3B	5'UTR	opensea	5'UTR-opensea
cg22529607	4.63317e-05	0.0176945	2.65945	0.39729	0.605912	0.208622	15	85643136	F	II	PDE8A	Body	opensea	Body-opensea
cg10140227	4.63583e-05	0.0176945	2.65889	0.129924	0.367858	0.237934	11	116852379	R	II	SIK3	Body	opensea	Body-opensea
cg17709911	4.6508e-05	0.017719	2.65576	0.14913	0.400197	0.251067	3	171853630	F	II	FNDC3B	Body	opensea	Body-opensea
cg23664795	4.65964e-05	0.017719	2.65392	0.24409	0.506329	0.262239	10	94510970	R	II		IGR	opensea	IGR-opensea
cg15734589	4.6695e-05	0.017719	2.65187	0.126789	0.352309	0.225519	9	128585454	F	II	PBX3	Body	opensea	Body-opensea
cg17105949	4.6698e-05	0.017719	2.6518	0.113836	0.321001	0.207165	17	8698109	R	II		IGR	opensea	IGR-opensea
cg18072664	4.67022e-05	0.017719	2.65172	0.203762	0.432456	0.228695	14	75405460	R	II		IGR	opensea	IGR-opensea
cg10381771	4.67172e-05	0.017719	2.6514	0.103344	0.308045	0.204701	10	97515398	F	II	ENTPD1	TSS1500	opensea	TSS1500-opensea
cg12614630	4.67974e-05	0.017719	2.64974	0.148339	0.391419	0.243081	12	57387318	F	II	GPR182	TSS1500	opensea	TSS1500-opensea
cg22079412	4.6827e-05	0.017719	2.64913	0.144912	0.400028	0.255116	12	90175156	F	II		IGR	opensea	IGR-opensea
cg24536355	4.6833e-05	0.017719	2.649	0.1311	0.341341	0.210241	11	119405075	R	II		IGR	opensea	IGR-opensea
cg05599099	4.68372e-05	0.017719	2.64892	0.158427	0.390197	0.23177	1	94454318	F	II		IGR	opensea	IGR-opensea
cg16131203	4.68998e-05	0.017719	2.64762	0.153837	0.4182	0.264363	11	129800292	F	II	PRDM10	Body	opensea	Body-opensea
cg10056026	4.69527e-05	0.017719	2.64653	0.125859	0.386194	0.260335	10	60038269	R	II	CISD1	Body	opensea	Body-opensea
cg10676574	4.69679e-05	0.017719	2.64621	0.453585	0.66261	0.209024	19	15840093	R	II		IGR	shore	IGR-shore
cg19563049	4.70709e-05	0.0177399	2.64408	0.166422	0.452211	0.285789	6	16753080	R	II	ATXN1	5'UTR	opensea	5'UTR-opensea
cg23091723	4.71164e-05	0.0177481	2.64315	0.183483	0.427458	0.243975	1	35920054	R	II	KIAA0319L	Body	opensea	Body-opensea
cg15475066	4.71438e-05	0.0177495	2.64258	0.166183	0.452674	0.286491	7	158523282	F	II		IGR	opensea	IGR-opensea
cg07925925	4.72338e-05	0.0177527	2.64073	0.182102	0.440786	0.258684	5	77825383	R	II	LHFPL2	5'UTR	opensea	5'UTR-opensea
cg07968537	4.73258e-05	0.0177527	2.63884	0.0912614	0.370179	0.278918	3	30221933	R	II		IGR	opensea	IGR-opensea
cg23304298	4.73601e-05	0.0177527	2.63814	0.221785	0.44623	0.224445	14	65744457	R	II		IGR	shore	IGR-shore
cg08731171	4.73655e-05	0.0177527	2.63803	0.143612	0.427738	0.284126	8	121816219	R	II	SNTB1	Body	opensea	Body-opensea
cg09123899	4.73851e-05	0.0177527	2.63763	0.113561	0.39737	0.283809	16	54008833	R	II	FTO	Body	opensea	Body-opensea
cg09166556	4.74419e-05	0.0177527	2.63646	0.217851	0.500973	0.283122	1	156724277	R	II		IGR	shelf	IGR-shelf
cg10272461	4.74956e-05	0.0177527	2.63536	0.11397	0.33309	0.219121	7	37298946	R	II	ELMO1	ExonBnd	opensea	ExonBnd-opensea
cg05320933	4.76222e-05	0.0177527	2.63278	0.189677	0.413404	0.223727	1	28269763	F	II	SMPDL3B	5'UTR	opensea	5'UTR-opensea
cg01727180	4.76457e-05	0.0177527	2.6323	0.119759	0.330725	0.210966	4	77137900	R	II	FAM47E	5'UTR	shelf	5'UTR-shelf
cg01972900	4.77329e-05	0.0177527	2.63053	0.131516	0.338747	0.207231	2	105925786	F	II	TGFBRAP1	5'UTR	opensea	5'UTR-opensea
cg15235987	4.77584e-05	0.0177527	2.63001	0.124309	0.370453	0.246145	12	132469937	R	II	EP400	Body	opensea	Body-opensea
cg24544160	4.7789e-05	0.0177527	2.62938	0.396555	0.609531	0.212976	17	25571212	R	II		IGR	opensea	IGR-opensea
cg01377051	4.78321e-05	0.0177527	2.62851	0.109863	0.345924	0.236062	2	240158575	R	II	HDAC4	Body	opensea	Body-opensea
cg23787755	4.78938e-05	0.0177527	2.62726	0.121042	0.322813	0.201771	15	58819005	R	II	LIPC	Body	opensea	Body-opensea
cg09051789	4.79656e-05	0.0177527	2.6258	0.110288	0.354092	0.243804	7	97755633	R	II	LMTK2	Body	opensea	Body-opensea
cg09491380	4.80321e-05	0.0177527	2.62445	0.126735	0.351245	0.22451	4	1294962	R	II	MAEA	Body	opensea	Body-opensea
cg17230535	4.80331e-05	0.0177527	2.62443	0.606417	0.815982	0.209564	7	32626962	F	II		IGR	opensea	IGR-opensea
cg18881546	4.80918e-05	0.0177527	2.62325	0.286887	0.542845	0.255958	12	117039927	R	II		IGR	opensea	IGR-opensea
cg16423305	4.80965e-05	0.0177527	2.62316	0.20576	0.416629	0.21087	8	8377965	R	II		IGR	opensea	IGR-opensea
cg04058080	4.81616e-05	0.0177527	2.62184	0.145355	0.394147	0.248793	3	15329284	R	II	SH3BP5	Body	opensea	Body-opensea
cg01276573	4.81911e-05	0.0177527	2.62125	0.127701	0.329934	0.202233	17	28672068	R	II		IGR	opensea	IGR-opensea
cg27567413	4.82429e-05	0.0177527	2.6202	0.374602	0.60774	0.233138	19	6102102	F	II	RFX2	5'UTR	opensea	5'UTR-opensea
cg17536959	4.82699e-05	0.0177527	2.61966	0.234614	0.461468	0.226853	2	219021022	R	II		IGR	opensea	IGR-opensea
cg15299926	4.84513e-05	0.0177758	2.61601	0.133899	0.382064	0.248165	8	117069367	R	II	LINC00536	Body	opensea	Body-opensea
cg01440934	4.84811e-05	0.017778	2.61542	0.160863	0.401635	0.240772	1	47051752	F	II	MKNK1	Body	opensea	Body-opensea
cg14611767	4.87339e-05	0.0178014	2.61036	0.174239	0.456501	0.282262	9	134127575	F	II		IGR	opensea	IGR-opensea
cg08875995	4.87907e-05	0.0178014	2.60923	0.114471	0.317923	0.203451	17	25887224	F	II	KSR1	5'UTR	opensea	5'UTR-opensea
cg25344401	4.90265e-05	0.0178014	2.60455	0.122634	0.416665	0.294031	7	4755415	F	II	FOXK1	Body	shelf	Body-shelf
cg12389669	4.90283e-05	0.0178014	2.60451	0.132711	0.360219	0.227508	11	33187756	R	II	CSTF3-AS1	Body	opensea	Body-opensea
cg17714232	4.90314e-05	0.0178014	2.60445	0.14351	0.460014	0.316504	5	52106848	F	II	ITGA1	Body	opensea	Body-opensea
cg05144549	4.90734e-05	0.0178014	2.60362	0.119067	0.327254	0.208187	3	88083174	R	II		IGR	opensea	IGR-opensea
cg23924737	4.90903e-05	0.0178014	2.60328	0.149087	0.391752	0.242664	17	55928753	F	II	MRPS23	TSS1500	shore	TSS1500-shore
cg17649852	4.9165e-05	0.0178014	2.6018	0.100572	0.321149	0.220577	12	26613608	F	II	ITPR2	Body	opensea	Body-opensea
cg06502279	4.92805e-05	0.0178014	2.59952	0.144586	0.419308	0.274722	16	474467	F	II	RAB11FIP3	TSS1500	shore	TSS1500-shore
cg17561445	4.9287e-05	0.0178014	2.59939	0.149317	0.368817	0.219501	9	34163463	R	II		IGR	opensea	IGR-opensea
cg13086983	4.92903e-05	0.0178014	2.59933	0.139975	0.37627	0.236294	1	21664810	R	II	ECE1	Body	opensea	Body-opensea
cg14523804	4.93466e-05	0.0178014	2.59822	0.318854	0.547169	0.228315	17	75995968	F	II		IGR	opensea	IGR-opensea
cg13289177	4.94208e-05	0.0178014	2.59676	0.195816	0.449381	0.253565	2	109204340	F	II	LIMS1	TSS1500	opensea	TSS1500-opensea
cg05299362	4.94538e-05	0.0178014	2.59611	0.234363	0.494096	0.259733	7	27688612	R	II	HIBADH	Body	opensea	Body-opensea
cg09278322	4.94649e-05	0.0178014	2.59589	0.130468	0.364255	0.233788	2	163199399	R	II	GCA	TSS1500	shore	TSS1500-shore
cg07125403	4.95866e-05	0.0178014	2.5935	0.128925	0.381342	0.252416	2	228316286	R	II		IGR	opensea	IGR-opensea
cg03616753	4.96015e-05	0.0178014	2.59321	0.185812	0.415751	0.229939	8	37378540	F	II	LINC01605	Body	opensea	Body-opensea
cg12696398	4.96079e-05	0.0178014	2.59309	0.180465	0.407261	0.226796	12	123376914	R	II	VPS37B	Body	shelf	Body-shelf
cg13226308	4.975e-05	0.0178063	2.59031	0.186308	0.391119	0.204812	11	35019673	F	II		IGR	opensea	IGR-opensea
cg24417971	4.98916e-05	0.0178398	2.58754	0.198234	0.416758	0.218523	7	101526238	R	II	CUX1	Body	opensea	Body-opensea
cg21701823	4.99307e-05	0.0178453	2.58678	0.134613	0.353422	0.218808	6	125285324	R	II	RNF217-AS1	TSS1500	shore	TSS1500-shore
cg24471782	5.0023e-05	0.0178645	2.58498	0.104699	0.320504	0.215805	2	70170632	R	II		IGR	opensea	IGR-opensea
cg08322440	5.01367e-05	0.0178645	2.58278	0.132811	0.351866	0.219055	3	187673180	R	II		IGR	opensea	IGR-opensea
cg26551026	5.01626e-05	0.0178645	2.58227	0.238256	0.479736	0.24148	18	20717693	F	II	CABLES1	Body	shore	Body-shore
cg26598162	5.02192e-05	0.0178645	2.58118	0.126402	0.357189	0.230787	20	4804909	F	II	RASSF2	TSS1500	shore	TSS1500-shore
cg13184651	5.02964e-05	0.0178645	2.57968	0.172875	0.41617	0.243295	20	37390401	F	II	ACTR5	Body	opensea	Body-opensea
cg13190003	5.0322e-05	0.0178645	2.57919	0.194625	0.435869	0.241244	1	173193738	R	II		IGR	opensea	IGR-opensea
cg25293651	5.0357e-05	0.0178645	2.57851	0.196319	0.417357	0.221038	11	117614695	F	II	DSCAML1	Body	opensea	Body-opensea
cg05802929	5.04282e-05	0.0178662	2.57713	0.181679	0.453615	0.271937	3	129512521	R	II	TMCC1	Body	opensea	Body-opensea
cg11402989	5.0458e-05	0.0178662	2.57656	0.16139	0.461886	0.300497	3	182977408	R	II	MCF2L2	Body	opensea	Body-opensea
cg00289346	5.04754e-05	0.0178662	2.57622	0.0909441	0.294706	0.203762	12	110704909	R	II		IGR	opensea	IGR-opensea
cg02534167	5.0559e-05	0.0178662	2.57462	0.183935	0.420922	0.236986	2	207987951	R	II	KLF7	Body	opensea	Body-opensea
cg00680285	5.05872e-05	0.0178662	2.57407	0.115355	0.376385	0.26103	2	176326854	R	II		IGR	opensea	IGR-opensea
cg25448856	5.07103e-05	0.0178743	2.57171	0.169727	0.424542	0.254814	12	93172875	R	II	EEA1	Body	opensea	Body-opensea
cg13232402	5.07537e-05	0.0178743	2.57088	0.224115	0.426323	0.202207	1	111747497	F	II	DENND2D	TSS1500	shore	TSS1500-shore
cg14919082	5.09234e-05	0.017903	2.56763	0.119461	0.349782	0.230321	2	54901055	R	II		IGR	opensea	IGR-opensea
cg10271819	5.09894e-05	0.017903	2.56637	0.145271	0.376413	0.231142	7	139426030	F	II	HIPK2	Body	opensea	Body-opensea
cg04552530	5.10015e-05	0.017903	2.56614	0.119995	0.332743	0.212748	20	1926131	R	II		IGR	shore	IGR-shore
cg03562940	5.10544e-05	0.0179043	2.56513	0.148767	0.428459	0.279691	3	72092096	R	II	LINC00877	Body	opensea	Body-opensea
cg26213131	5.12071e-05	0.0179072	2.56222	0.13547	0.383892	0.248423	2	100494615	F	II	AFF3	Body	opensea	Body-opensea
cg10834213	5.12475e-05	0.0179072	2.56145	0.109803	0.310986	0.201183	2	64863307	R	II	SERTAD2	Body	opensea	Body-opensea
cg17075045	5.12546e-05	0.0179072	2.56132	0.167643	0.370027	0.202385	18	10305098	R	II		IGR	opensea	IGR-opensea
cg17948174	5.13186e-05	0.017919	2.56011	0.18579	0.464297	0.278507	2	48492921	F	II		IGR	opensea	IGR-opensea
cg25147220	5.14007e-05	0.0179251	2.55855	0.170638	0.376511	0.205874	17	25859442	F	II	KSR1	5'UTR	opensea	5'UTR-opensea
cg13599613	5.14019e-05	0.0179251	2.55853	0.176752	0.435014	0.258262	9	130524902	F	II	SH2D3C	Body	opensea	Body-opensea
cg15377871	5.14329e-05	0.0179266	2.55794	0.236333	0.468706	0.232373	14	23588325	F	II	CEBPE	5'UTR	opensea	5'UTR-opensea
cg14648237	5.1485e-05	0.0179266	2.55695	0.134356	0.334696	0.20034	17	64422393	F	II	PRKCA	Body	opensea	Body-opensea
cg17042723	5.1485e-05	0.0179266	2.55695	0.192234	0.414908	0.222674	2	171600960	F	II	LOC101926913	Body	opensea	Body-opensea
cg17054123	5.1581e-05	0.0179266	2.55514	0.12194	0.421087	0.299147	14	93131106	R	II	RIN3	Body	opensea	Body-opensea
cg01956297	5.16462e-05	0.0179266	2.55391	0.114368	0.39253	0.278162	18	54111551	F	II		IGR	opensea	IGR-opensea
cg21026639	5.18256e-05	0.017928	2.55054	0.233212	0.47977	0.246558	12	54656343	F	II	CBX5	5'UTR	opensea	5'UTR-opensea
cg17040037	5.1828e-05	0.017928	2.55049	0.120271	0.32493	0.204659	2	27850110	R	II	CCDC121	Body	opensea	Body-opensea
cg10264529	5.18498e-05	0.017928	2.55008	0.264855	0.467972	0.203117	14	24562064	R	II	PCK2	TSS1500	shore	TSS1500-shore
cg11386403	5.19243e-05	0.017928	2.54868	0.109746	0.320327	0.210582	1	113526539	R	II		IGR	opensea	IGR-opensea
cg15015109	5.20202e-05	0.0179307	2.54689	0.16866	0.393934	0.225274	17	65136480	R	II	HELZ	Body	opensea	Body-opensea
cg05116792	5.20477e-05	0.0179307	2.54637	0.14897	0.40479	0.25582	5	98277378	F	II		IGR	opensea	IGR-opensea
cg14396932	5.23822e-05	0.017972	2.54013	0.157566	0.365992	0.208426	11	115578395	F	II		IGR	opensea	IGR-opensea
cg10151021	5.23844e-05	0.017972	2.54009	0.174294	0.38887	0.214576	16	56817478	R	II	NUP93	1stExon	opensea	1stExon-opensea
cg02050298	5.24846e-05	0.0179826	2.53823	0.130743	0.383326	0.252584	1	231939233	R	II	DISC1	Body	opensea	Body-opensea
cg15818692	5.26012e-05	0.0179826	2.53607	0.116862	0.321902	0.20504	1	59349784	F	II	LINC01135	Body	opensea	Body-opensea
cg25935979	5.26813e-05	0.0179826	2.53459	0.160908	0.423674	0.262766	11	94307552	R	II	PIWIL4	Body	opensea	Body-opensea
cg13894420	5.27775e-05	0.0179826	2.53281	0.22368	0.445095	0.221414	13	50859451	R	II	DLEU1	Body	opensea	Body-opensea
cg04256521	5.28752e-05	0.0179826	2.53101	0.111581	0.354598	0.243017	22	31620013	R	II	LIMK2	Body	opensea	Body-opensea
cg21224380	5.2876e-05	0.0179826	2.53099	0.182129	0.394869	0.21274	12	109240533	F	II	SSH1	Body	opensea	Body-opensea
cg06875621	5.30845e-05	0.0179826	2.52716	0.138334	0.342291	0.203956	2	136770011	R	II		IGR	opensea	IGR-opensea
cg19980260	5.31191e-05	0.0179826	2.52652	0.125113	0.341556	0.216443	3	171858472	F	II	FNDC3B	Body	opensea	Body-opensea
cg03688799	5.31562e-05	0.0179826	2.52584	0.117852	0.347865	0.230014	11	46378773	R	II	DGKZ	Body	opensea	Body-opensea
cg19282986	5.32123e-05	0.0179826	2.52482	0.164648	0.432061	0.267413	3	15329313	F	II	SH3BP5	Body	opensea	Body-opensea
cg10054437	5.32483e-05	0.0179826	2.52416	0.111563	0.349777	0.238214	5	158637265	R	II	RNF145	TSS1500	shore	TSS1500-shore
cg08177041	5.3279e-05	0.0179826	2.5236	0.102877	0.304636	0.201759	7	134854291	R	II	C7orf49	5'UTR	shore	5'UTR-shore
cg25155942	5.34728e-05	0.0179826	2.52006	0.331086	0.53349	0.202404	6	11390379	R	II		IGR	opensea	IGR-opensea
cg03217204	5.34828e-05	0.0179826	2.51988	0.218673	0.502587	0.283914	6	131893980	R	II	ARG1	TSS1500	opensea	TSS1500-opensea
cg10156382	5.35344e-05	0.0179826	2.51894	0.108479	0.339874	0.231396	15	59588367	F	II	MYO1E	Body	opensea	Body-opensea
cg20571119	5.35779e-05	0.0179826	2.51814	0.1119	0.343134	0.231234	1	182118862	F	II		IGR	opensea	IGR-opensea
cg16075649	5.36964e-05	0.0179826	2.51599	0.204974	0.424151	0.219177	15	57595298	R	II	LOC283663	Body	shelf	Body-shelf
cg16149992	5.37e-05	0.0179826	2.51593	0.217167	0.460996	0.243829	14	55443319	R	II	WDHD1	Body	opensea	Body-opensea
cg23173175	5.37526e-05	0.0179826	2.51497	0.175107	0.412928	0.237821	13	31293165	R	II	ALOX5AP	Body	opensea	Body-opensea
cg07546654	5.37811e-05	0.0179826	2.51446	0.124335	0.327777	0.203442	11	1320546	F	II	TOLLIP	Body	shelf	Body-shelf
cg11894057	5.38636e-05	0.0179826	2.51296	0.139619	0.374592	0.234973	1	203255843	F	II	LINC01353	TSS1500	opensea	TSS1500-opensea
cg07069368	5.38828e-05	0.0179826	2.51261	0.175477	0.434652	0.259175	6	45294931	R	II	RUNX2	TSS1500	opensea	TSS1500-opensea
cg12690186	5.3904e-05	0.0179826	2.51223	0.20026	0.428984	0.228724	1	110365246	R	II		IGR	opensea	IGR-opensea
cg26669602	5.39995e-05	0.0179826	2.5105	0.227483	0.428144	0.200661	20	62243857	F	II	GMEB2	Body	opensea	Body-opensea
cg05537706	5.40328e-05	0.0179826	2.5099	0.186338	0.509138	0.3228	2	46453098	F	II		IGR	opensea	IGR-opensea
cg12248682	5.42229e-05	0.0179826	2.50648	0.0978331	0.310598	0.212765	6	106242435	R	II		IGR	opensea	IGR-opensea
cg09883968	5.42271e-05	0.0179826	2.5064	0.150402	0.404097	0.253695	10	115781084	F	II		IGR	opensea	IGR-opensea
cg22666015	5.42561e-05	0.0179826	2.50588	0.0994144	0.326352	0.226937	2	233981885	R	II	INPP5D	Body	opensea	Body-opensea
cg22718748	5.43597e-05	0.0179826	2.50402	0.160319	0.432336	0.272017	10	50491355	R	II		IGR	opensea	IGR-opensea
cg24405567	5.43744e-05	0.0179826	2.50376	0.138446	0.361079	0.222633	15	70787565	F	II		IGR	opensea	IGR-opensea
cg09568500	5.45291e-05	0.0179826	2.50099	0.132023	0.346371	0.214347	5	66362865	R	II	MAST4	Body	opensea	Body-opensea
cg20981219	5.45392e-05	0.0179826	2.50081	0.493652	0.707435	0.213783	14	77385200	R	II		IGR	opensea	IGR-opensea
cg01865231	5.46306e-05	0.0179826	2.49918	0.113484	0.35232	0.238836	17	58449337	R	II	USP32	Body	opensea	Body-opensea
cg15328937	5.46933e-05	0.0179826	2.49806	0.152952	0.359817	0.206865	2	7212089	F	II	LOC101929452	Body	opensea	Body-opensea
cg26771391	5.47005e-05	0.0179826	2.49793	0.167278	0.414525	0.247247	6	12208704	F	II		IGR	opensea	IGR-opensea
cg03573795	5.47533e-05	0.0179826	2.49699	0.10896	0.315815	0.206854	13	24844204	R	II	SPATA13	TSS1500	opensea	TSS1500-opensea
cg08417022	5.47574e-05	0.0179826	2.49692	0.126386	0.368809	0.242423	21	44056957	R	II		IGR	opensea	IGR-opensea
cg11471350	5.47958e-05	0.0179826	2.49623	0.135696	0.396798	0.261103	14	89925446	F	II	FOXN3	5'UTR	opensea	5'UTR-opensea
cg09719956	5.48105e-05	0.0179826	2.49597	0.135428	0.357175	0.221747	11	93465915	R	II	SNORA1	TSS1500	opensea	TSS1500-opensea
cg23342367	5.49331e-05	0.0179826	2.49379	0.122439	0.360326	0.237887	8	81077480	F	II	TPD52	Body	opensea	Body-opensea
cg20787266	5.49895e-05	0.0179826	2.49279	0.203393	0.406412	0.203019	16	70780647	F	II	VAC14	Body	opensea	Body-opensea
cg13823627	5.50425e-05	0.0179826	2.49185	0.095977	0.327855	0.231878	2	169442458	F	II	CERS6	Body	opensea	Body-opensea
cg14647287	5.50433e-05	0.0179826	2.49184	0.224362	0.428752	0.20439	4	6927183	F	II	TBC1D14	Body	shore	Body-shore
cg16151423	5.51916e-05	0.0179826	2.48921	0.13025	0.370019	0.239769	14	91504953	F	II	RPS6KA5	Body	opensea	Body-opensea
cg22716663	5.52217e-05	0.0179826	2.48868	0.123011	0.365342	0.242331	22	43358425	R	II	PACSIN2	5'UTR	opensea	5'UTR-opensea
cg00708718	5.52885e-05	0.0179826	2.4875	0.0983282	0.318537	0.220209	3	4571750	R	II	ITPR1	Body	opensea	Body-opensea
cg00251905	5.54292e-05	0.0179826	2.48502	0.0958744	0.344118	0.248244	12	116718617	R	II		IGR	opensea	IGR-opensea
cg01867004	5.54758e-05	0.0179826	2.4842	0.139407	0.360184	0.220777	22	30669425	F	II		IGR	opensea	IGR-opensea
cg18958437	5.54912e-05	0.0179826	2.48393	0.114166	0.35327	0.239104	11	129820917	F	II	PRDM10	Body	opensea	Body-opensea
cg20778216	5.55728e-05	0.0179826	2.4825	0.147144	0.378712	0.231567	6	152950812	F	II	SYNE1	5'UTR	opensea	5'UTR-opensea
cg04582760	5.56107e-05	0.0179826	2.48183	0.142066	0.3453	0.203234	15	91488530	R	II	UNC45A	Body	opensea	Body-opensea
cg17143549	5.56665e-05	0.0179826	2.48085	0.171457	0.430089	0.258632	1	43867796	R	II	SZT2	Body	opensea	Body-opensea
cg08688659	5.57257e-05	0.0179826	2.47982	0.140675	0.43318	0.292505	11	35249965	F	II	CD44	Body	opensea	Body-opensea
cg13228309	5.57374e-05	0.0179826	2.47961	0.300637	0.521018	0.220382	9	127024765	R	II	NEK6	Body	opensea	Body-opensea
cg23807570	5.57646e-05	0.0179826	2.47914	0.170821	0.405623	0.234803	12	110787107	F	II	ATP2A2	Body	opensea	Body-opensea
cg09948350	5.58197e-05	0.0179826	2.47817	0.177807	0.431787	0.25398	2	70189092	F	II	ASPRV1	5'UTR	shore	5'UTR-shore
cg09408143	5.58207e-05	0.0179826	2.47816	0.217334	0.43663	0.219297	16	524778	R	II	RAB11FIP3	Body	opensea	Body-opensea
cg07322196	5.58824e-05	0.0179826	2.47708	0.103907	0.386802	0.282895	2	202104460	R	II	CASP8	5'UTR	opensea	5'UTR-opensea
cg10740324	5.60289e-05	0.0179826	2.47452	0.159801	0.425961	0.26616	5	171301564	R	II	FBXW11	Body	opensea	Body-opensea
cg26499547	5.62354e-05	0.0180052	2.47093	0.188126	0.409115	0.220989	14	69425439	F	II	ACTN1	Body	opensea	Body-opensea
cg18088092	5.6462e-05	0.0180304	2.46701	0.260568	0.519939	0.25937	2	88471173	R	II	THNSL2	5'UTR	shore	5'UTR-shore
cg02106569	5.64832e-05	0.0180304	2.46664	0.166654	0.405076	0.238422	12	121677522	F	II	CAMKK2	3'UTR	opensea	3'UTR-opensea
cg01058360	5.67378e-05	0.0180423	2.46225	0.143807	0.398016	0.254209	7	151442371	F	II	PRKAG2	Body	opensea	Body-opensea
cg27232144	5.67852e-05	0.0180497	2.46144	0.0974572	0.324965	0.227508	9	84270635	F	II	TLE1	Body	opensea	Body-opensea
cg03508727	5.69355e-05	0.018059	2.45886	0.245129	0.453405	0.208276	1	244531763	F	II	C1orf100	Body	opensea	Body-opensea
cg06620529	5.69505e-05	0.018059	2.4586	0.0917234	0.328568	0.236845	14	51544703	F	II	TRIM9	Body	opensea	Body-opensea
cg12020957	5.69779e-05	0.018059	2.45813	0.206921	0.442709	0.235788	3	37534565	F	II	ITGA9	Body	opensea	Body-opensea
cg04281750	5.69952e-05	0.018059	2.45783	0.144814	0.368177	0.223363	20	22392636	F	II	LOC284788	Body	opensea	Body-opensea
cg02759332	5.70322e-05	0.018059	2.4572	0.203971	0.445676	0.241705	1	47061256	R	II	MKNK1	5'UTR	opensea	5'UTR-opensea
cg17332736	5.71273e-05	0.0180612	2.45557	0.103846	0.343724	0.239878	3	72135799	F	II	LINC00877	Body	opensea	Body-opensea
cg09437286	5.71358e-05	0.0180612	2.45543	0.104822	0.30743	0.202608	16	27412136	F	II	IL21R	TSS1500	opensea	TSS1500-opensea
cg08226958	5.72796e-05	0.0180685	2.45297	0.145976	0.368854	0.222878	4	41936785	R	II	TMEM33	TSS1500	shore	TSS1500-shore
cg24165638	5.7441e-05	0.0180714	2.45022	0.226695	0.426706	0.200011	19	831456	R	II	AZU1	Body	shelf	Body-shelf
cg01515803	5.74679e-05	0.0180714	2.44977	0.136599	0.343264	0.206665	13	51289817	F	II	DLEU7	Body	opensea	Body-opensea
cg26704043	5.74896e-05	0.0180714	2.4494	0.205631	0.417778	0.212147	6	5282702	F	II	FARS2	5'UTR	opensea	5'UTR-opensea
cg13084292	5.75439e-05	0.0180714	2.44848	0.132888	0.345728	0.212839	2	109200857	R	II	LIMS1	Body	opensea	Body-opensea
cg18095675	5.75982e-05	0.0180714	2.44756	0.216457	0.487574	0.271117	3	197272311	R	II	BDH1	Body	opensea	Body-opensea
cg08703231	5.76055e-05	0.0180714	2.44743	0.150207	0.389968	0.239762	16	8738304	R	II	C16orf68	Body	opensea	Body-opensea
cg02353916	5.7623e-05	0.0180714	2.44713	0.195288	0.442011	0.246723	4	15691786	F	II	LOC285550	3'UTR	opensea	3'UTR-opensea
cg00098559	5.78289e-05	0.0180714	2.44365	0.174614	0.40687	0.232255	20	30125434	F	II	HM13	Body	opensea	Body-opensea
cg05161346	5.7837e-05	0.0180714	2.44351	0.11004	0.337757	0.227717	11	10524272	R	II	AMPD3	ExonBnd	opensea	ExonBnd-opensea
cg02770133	5.78502e-05	0.0180714	2.44329	0.213752	0.447967	0.234215	9	130524879	F	I	SH2D3C	TSS200	opensea	TSS200-opensea
cg01167335	5.79512e-05	0.0180714	2.44159	0.119473	0.331884	0.212411	16	31253612	R	II		IGR	opensea	IGR-opensea
cg21421707	5.80927e-05	0.0180731	2.43921	0.111313	0.392293	0.28098	11	47517145	F	II	CELF1	TSS1500	opensea	TSS1500-opensea
cg24769698	5.82734e-05	0.0180836	2.43617	0.145668	0.361548	0.21588	10	99168651	R	II		IGR	opensea	IGR-opensea
cg01093851	5.82844e-05	0.0180836	2.43599	0.184016	0.464951	0.280935	1	85838570	F	II	DDAH1	Body	opensea	Body-opensea
cg01863006	5.85214e-05	0.0181103	2.43202	0.185056	0.510443	0.325388	18	74214729	R	II		IGR	opensea	IGR-opensea
cg00842918	5.85302e-05	0.0181103	2.43188	0.183779	0.410127	0.226348	17	9940321	F	II	GAS7	TSS1500	opensea	TSS1500-opensea
cg08531698	5.85708e-05	0.0181103	2.4312	0.147932	0.411056	0.263124	9	115950806	F	II	FKBP15	Body	opensea	Body-opensea
cg05348816	5.8577e-05	0.0181103	2.43109	0.279265	0.49942	0.220155	22	39804387	R	II	TAB1	Body	opensea	Body-opensea
cg15523936	5.85786e-05	0.0181103	2.43107	0.162759	0.384709	0.22195	13	51289714	F	II	DLEU7	Body	opensea	Body-opensea
cg00439981	5.86324e-05	0.0181103	2.43017	0.206354	0.53204	0.325686	6	170684299	R	II	FAM120B	Body	shore	Body-shore
cg01134540	5.86459e-05	0.0181103	2.42994	0.216081	0.449766	0.233684	4	40574896	R	II	RBM47	5'UTR	opensea	5'UTR-opensea
cg26538140	5.87563e-05	0.0181103	2.42811	0.102681	0.308664	0.205983	12	6996791	R	II		IGR	shelf	IGR-shelf
cg09601944	5.8799e-05	0.0181103	2.4274	0.170754	0.451871	0.281117	10	74398891	R	II		IGR	opensea	IGR-opensea
cg01891738	5.88428e-05	0.0181103	2.42667	0.161165	0.372375	0.211211	1	27961772	F	II	FGR	TSS200	island	TSS200-island
cg14428204	5.89401e-05	0.0181103	2.42505	0.121123	0.384359	0.263236	12	62605486	R	II		IGR	opensea	IGR-opensea
cg13207753	5.89639e-05	0.0181103	2.42466	0.15646	0.385728	0.229269	17	42410950	R	II		IGR	opensea	IGR-opensea
cg20169988	5.90364e-05	0.0181177	2.42346	0.0909033	0.292424	0.20152	1	153330776	R	II	S100A9	Body	opensea	Body-opensea
cg21054447	5.94754e-05	0.0181703	2.41622	0.244495	0.536272	0.291776	2	46873003	R	II		IGR	opensea	IGR-opensea
cg12778204	5.95302e-05	0.0181721	2.41532	0.113649	0.322576	0.208927	8	102149991	F	II		IGR	opensea	IGR-opensea
cg11675009	5.96519e-05	0.018189	2.41332	0.124625	0.347062	0.222436	3	141006210	R	II	PXYLP1	Body	opensea	Body-opensea
cg04936213	5.96586e-05	0.018189	2.41321	0.137274	0.377302	0.240028	9	124009589	F	II		IGR	opensea	IGR-opensea
cg04946561	5.99875e-05	0.0182362	2.40784	0.18011	0.395296	0.215186	19	4902899	F	II	ARRDC5	TSS200	opensea	TSS200-opensea
cg20958815	6.02349e-05	0.0182362	2.40381	0.10244	0.324111	0.221672	1	236109438	F	II		IGR	opensea	IGR-opensea
cg25497409	6.02485e-05	0.0182362	2.40359	0.156027	0.39875	0.242724	14	100900999	F	II	WDR25	Body	opensea	Body-opensea
cg13986157	6.03165e-05	0.0182362	2.40249	0.110199	0.330872	0.220674	3	186060255	R	II	DGKG	5'UTR	opensea	5'UTR-opensea
cg13842661	6.03346e-05	0.0182362	2.40219	0.201274	0.4045	0.203226	17	56352875	R	II	MPO	Body	shelf	Body-shelf
cg09886786	6.0363e-05	0.0182362	2.40173	0.555412	0.770369	0.214957	16	25044018	F	II	LOC554206	Body	shore	Body-shore
cg06430695	6.03907e-05	0.0182362	2.40128	0.101737	0.320517	0.21878	3	149015937	R	II		IGR	opensea	IGR-opensea
cg11638399	6.04156e-05	0.0182362	2.40088	0.140964	0.380655	0.239691	8	29441416	F	II		IGR	opensea	IGR-opensea
cg01268901	6.04706e-05	0.0182362	2.39999	0.123904	0.337978	0.214074	12	1744957	F	II	WNT5B	Body	shelf	Body-shelf
cg15163119	6.05806e-05	0.0182532	2.39821	0.12696	0.382288	0.255327	9	3434640	R	II	RFX3	5'UTR	opensea	5'UTR-opensea
cg21454388	6.08874e-05	0.0182587	2.39327	0.12474	0.332084	0.207344	8	33382382	F	II		IGR	opensea	IGR-opensea
cg24602621	6.09194e-05	0.0182587	2.39276	0.325664	0.596913	0.271249	6	135506531	R	II	MYB	Body	shelf	Body-shelf
cg04349497	6.09251e-05	0.0182587	2.39267	0.131295	0.395979	0.264684	5	80162419	R	II	MSH3	Body	opensea	Body-opensea
cg22090404	6.10168e-05	0.0182603	2.3912	0.382693	0.591822	0.209129	13	51489972	R	II	RNASEH2B	Body	opensea	Body-opensea
cg20990473	6.11971e-05	0.0183032	2.38831	0.135883	0.427652	0.291769	14	91827651	F	II	CCDC88C	Body	opensea	Body-opensea
cg18892778	6.12775e-05	0.0183055	2.38702	0.145948	0.414524	0.268576	7	151503515	F	II	PRKAG2	5'UTR	opensea	5'UTR-opensea
cg12371075	6.1335e-05	0.0183055	2.38611	0.127329	0.370517	0.243188	3	182978449	R	II	MCF2L2	Body	opensea	Body-opensea
cg12954425	6.14088e-05	0.0183055	2.38493	0.072617	0.282199	0.209582	9	297309	R	II	DOCK8	Body	opensea	Body-opensea
cg12363342	6.14586e-05	0.0183118	2.38414	0.295519	0.518656	0.223136	2	225439130	R	II	CUL3	Body	opensea	Body-opensea
cg04425551	6.16395e-05	0.0183311	2.38126	0.223823	0.425087	0.201263	6	30297338	F	II	TRIM39	Body	shelf	Body-shelf
cg00202345	6.17194e-05	0.0183311	2.37999	0.157091	0.389078	0.231987	10	77503513	F	II	C10orf11	Body	opensea	Body-opensea
cg15251256	6.17933e-05	0.0183311	2.37882	0.346184	0.575756	0.229572	12	46101447	F	II		IGR	opensea	IGR-opensea
cg13529355	6.18841e-05	0.0183388	2.37739	0.111921	0.350157	0.238236	12	65049090	F	II	RASSF3	Body	opensea	Body-opensea
cg19374755	6.19591e-05	0.0183388	2.3762	0.117244	0.348809	0.231565	2	160471238	R	II	LOC643072	TSS1500	shore	TSS1500-shore
cg26314089	6.21121e-05	0.0183388	2.37379	0.302005	0.50912	0.207114	12	66567930	R	II		IGR	shelf	IGR-shelf
cg16925948	6.22475e-05	0.0183388	2.37165	0.134728	0.40581	0.271082	2	55379723	F	II		IGR	opensea	IGR-opensea
cg00198525	6.22591e-05	0.0183388	2.37147	0.112769	0.357769	0.245	6	74165863	R	II		IGR	shelf	IGR-shelf
cg07804470	6.22657e-05	0.0183388	2.37137	0.0962967	0.302317	0.206021	13	99201496	R	II	STK24	Body	opensea	Body-opensea
cg20574018	6.22733e-05	0.0183388	2.37125	0.173153	0.45458	0.281428	15	58971062	R	II	ADAM10	Body	opensea	Body-opensea
cg14063747	6.23057e-05	0.0183388	2.37074	0.199919	0.42983	0.229911	13	114822877	F	II	RASA3	Body	opensea	Body-opensea
cg01697902	6.23599e-05	0.0183388	2.36989	0.176033	0.384332	0.208299	14	25046117	F	II	CTSG	TSS1500	opensea	TSS1500-opensea
cg14303343	6.2379e-05	0.0183388	2.36959	0.120224	0.376326	0.256102	10	17074429	R	II	CUBN	Body	opensea	Body-opensea
cg13047929	6.23997e-05	0.0183388	2.36926	0.232969	0.542961	0.309993	3	187682796	R	II		IGR	opensea	IGR-opensea
cg20759375	6.24332e-05	0.0183388	2.36874	0.136794	0.39013	0.253335	12	92453837	F	II	C12orf79	Body	opensea	Body-opensea
cg15908682	6.246e-05	0.0183395	2.36832	0.258704	0.46714	0.208436	7	156820763	R	II		IGR	opensea	IGR-opensea
cg16882824	6.26054e-05	0.0183446	2.36604	0.11565	0.374867	0.259217	4	160193163	R	II	RAPGEF2	Body	opensea	Body-opensea
cg24529979	6.26986e-05	0.0183446	2.36459	0.143708	0.407097	0.263389	19	17249501	F	II	MYO9B	Body	opensea	Body-opensea
cg23911433	6.27681e-05	0.0183446	2.3635	0.161875	0.413729	0.251854	5	134611106	F	II		IGR	opensea	IGR-opensea
cg26930596	6.29225e-05	0.0183446	2.3611	0.140962	0.409274	0.268311	1	2082315	R	II	PRKCZ	Body	island	Body-island
cg20661985	6.29332e-05	0.0183446	2.36093	0.125944	0.395818	0.269874	20	24969842	F	II	C20orf3	Body	shelf	Body-shelf
cg26752773	6.29644e-05	0.0183446	2.36044	0.166718	0.39557	0.228852	3	171529090	R	II	PLD1	TSS1500	shore	TSS1500-shore
cg14187466	6.30511e-05	0.0183615	2.3591	0.150921	0.446989	0.296068	15	75919788	F	II	SNUPN	TSS1500	shore	TSS1500-shore
cg12784988	6.32581e-05	0.0183931	2.35589	0.198708	0.466189	0.267481	18	9772089	R	II	RAB31	Body	opensea	Body-opensea
cg07484151	6.33771e-05	0.0184084	2.35405	0.129198	0.373153	0.243955	11	72916863	F	II		IGR	opensea	IGR-opensea
cg11913565	6.34044e-05	0.0184084	2.35362	0.180501	0.382355	0.201854	9	137814810	R	II		IGR	opensea	IGR-opensea
cg00344308	6.3448e-05	0.0184084	2.35295	0.110105	0.319052	0.208947	3	30273887	R	II		IGR	opensea	IGR-opensea
cg23721464	6.35704e-05	0.0184084	2.35106	0.149968	0.372811	0.222843	16	81592606	R	II	CMIP	Body	opensea	Body-opensea
cg10255322	6.36167e-05	0.0184084	2.35035	0.262453	0.511301	0.248848	6	112406721	F	II	TUBE1	Body	shore	Body-shore
cg18820942	6.36362e-05	0.0184084	2.35005	0.102009	0.332463	0.230454	11	70066469	F	II		IGR	opensea	IGR-opensea
cg14251011	6.3733e-05	0.0184084	2.34856	0.201268	0.434778	0.23351	22	41406035	R	II		IGR	opensea	IGR-opensea
cg24363299	6.3771e-05	0.0184084	2.34798	0.229749	0.460838	0.231089	19	15391923	R	II	BRD4	TSS1500	opensea	TSS1500-opensea
cg06484100	6.38678e-05	0.0184084	2.34649	0.237318	0.437996	0.200678	17	41799087	R	II		IGR	shore	IGR-shore
cg09833279	6.40078e-05	0.0184095	2.34435	0.120452	0.362158	0.241706	7	36159171	F	II		IGR	opensea	IGR-opensea
cg00472967	6.40541e-05	0.0184095	2.34364	0.157868	0.448148	0.290279	8	74582624	F	II	STAU2	Body	opensea	Body-opensea
cg03926751	6.41757e-05	0.0184303	2.34178	0.108269	0.328978	0.220709	4	88140261	F	II	KLHL8	5'UTR	shore	5'UTR-shore
cg27392990	6.44411e-05	0.0184431	2.33774	0.123244	0.370174	0.246929	4	77943181	F	II	2011-09-01	Body	opensea	Body-opensea
cg08959204	6.45132e-05	0.0184431	2.33664	0.154836	0.37415	0.219314	16	68934075	F	II	TANGO6	Body	opensea	Body-opensea
cg10718056	6.45199e-05	0.0184431	2.33654	0.15519	0.425846	0.270657	6	28884599	F	II	TRIM27	Body	opensea	Body-opensea
cg07619820	6.4554e-05	0.0184431	2.33602	0.220862	0.505912	0.28505	13	41796017	F	II	LOC101929140	Body	opensea	Body-opensea
cg09136067	6.45747e-05	0.0184431	2.33571	0.103931	0.307815	0.203884	6	13012521	F	II	PHACTR1	Body	shelf	Body-shelf
cg14575356	6.4652e-05	0.0184431	2.33453	0.185367	0.470851	0.285484	6	130013903	R	II	ARHGAP18	Body	opensea	Body-opensea
cg12172984	6.46647e-05	0.0184431	2.33434	0.229598	0.547647	0.31805	15	77285570	R	II		IGR	opensea	IGR-opensea
cg23338668	6.47856e-05	0.0184464	2.33251	0.185631	0.440272	0.254641	8	74240259	F	II		IGR	opensea	IGR-opensea
cg16824282	6.47862e-05	0.0184464	2.3325	0.142388	0.349026	0.206638	3	128779590	F	II	GP9	TSS200	opensea	TSS200-opensea
cg25348655	6.4879e-05	0.0184528	2.3311	0.0816839	0.285381	0.203697	7	17409912	R	II		IGR	opensea	IGR-opensea
cg17687448	6.49245e-05	0.0184528	2.33041	0.126026	0.342166	0.216141	10	31504121	R	II		IGR	opensea	IGR-opensea
cg14012546	6.51e-05	0.0184718	2.32777	0.160795	0.425232	0.264437	2	233981788	R	II	INPP5D	Body	opensea	Body-opensea
cg00454592	6.52492e-05	0.0184828	2.32552	0.1286	0.456863	0.328263	2	12013993	R	II		IGR	opensea	IGR-opensea
cg03727389	6.54209e-05	0.0185068	2.32295	0.161798	0.443879	0.282082	11	33998139	R	II		IGR	opensea	IGR-opensea
cg22400420	6.57541e-05	0.0185068	2.31797	0.194764	0.435271	0.240506	1	183851242	R	II	RGL1	Body	opensea	Body-opensea
cg03022510	6.57708e-05	0.0185068	2.31772	0.177316	0.382185	0.204869	2	192476634	F	II		IGR	opensea	IGR-opensea
cg21320567	6.57842e-05	0.0185068	2.31752	0.153584	0.399533	0.24595	8	67975880	R	II	CSPP1	TSS1500	shore	TSS1500-shore
cg26503179	6.58268e-05	0.0185068	2.31688	0.108286	0.368946	0.26066	11	58991197	R	II		IGR	opensea	IGR-opensea
cg16171189	6.58324e-05	0.0185068	2.3168	0.175749	0.46509	0.289341	3	46142638	R	II		IGR	opensea	IGR-opensea
cg11763797	6.59882e-05	0.0185068	2.31448	0.164464	0.421585	0.25712	17	28760621	R	II	CPD	Body	opensea	Body-opensea
cg16959863	6.60512e-05	0.0185068	2.31355	0.33224	0.559611	0.22737	15	92481449	F	II	SLCO3A1	Body	opensea	Body-opensea
cg03797115	6.60774e-05	0.0185068	2.31316	0.101941	0.3347	0.232759	4	110625010	R	II	CASP6	TSS1500	shore	TSS1500-shore
cg08692970	6.61264e-05	0.0185068	2.31243	0.293981	0.558467	0.264487	12	21766933	R	II		IGR	opensea	IGR-opensea
cg13692972	6.61646e-05	0.0185068	2.31187	0.161205	0.402295	0.24109	11	63753020	R	II	OTUB1	TSS1500	shore	TSS1500-shore
cg04864877	6.61832e-05	0.0185068	2.31159	0.183094	0.491488	0.308395	2	208735200	F	II	PLEKHM3	Body	opensea	Body-opensea
cg09440559	6.62807e-05	0.0185083	2.31015	0.0965314	0.311065	0.214533	1	16576546	R	II	FBXO42	3'UTR	opensea	3'UTR-opensea
cg11262601	6.63993e-05	0.018518	2.30839	0.436835	0.639149	0.202314	8	101259563	F	II		IGR	opensea	IGR-opensea
cg25839606	6.64132e-05	0.018518	2.30819	0.206778	0.437784	0.231006	9	114364161	F	II		IGR	shelf	IGR-shelf
cg01626341	6.64146e-05	0.018518	2.30817	0.141227	0.382203	0.240976	6	32440987	F	II		IGR	opensea	IGR-opensea
cg25605005	6.64871e-05	0.0185313	2.3071	0.0988171	0.326342	0.227525	12	10324849	F	II	TMEM52B	5'UTR	opensea	5'UTR-opensea
cg09855037	6.65849e-05	0.0185366	2.30566	0.0970572	0.385154	0.288097	1	77999814	R	II	AK5	Body	opensea	Body-opensea
cg03470220	6.66734e-05	0.0185382	2.30435	0.337434	0.597647	0.260213	22	27173558	F	II	MIATNB	Body	opensea	Body-opensea
cg19489325	6.66858e-05	0.0185382	2.30417	0.115423	0.320137	0.204714	6	34361621	R	II	NUDT3	TSS1500	shore	TSS1500-shore
cg11876952	6.71271e-05	0.0186018	2.2977	0.193001	0.402813	0.209812	12	89727665	R	II		IGR	opensea	IGR-opensea
cg09972723	6.71708e-05	0.0186038	2.29706	0.108475	0.350425	0.241949	1	66733475	F	II	PDE4B	Body	opensea	Body-opensea
cg19268453	6.73058e-05	0.0186066	2.29509	0.215106	0.452867	0.237761	6	32905114	R	II	HLA-DMB	Body	opensea	Body-opensea
cg13155300	6.73637e-05	0.0186089	2.29425	0.190798	0.397795	0.206997	21	47234029	F	II		IGR	opensea	IGR-opensea
cg16847428	6.75532e-05	0.0186348	2.29149	0.214665	0.447415	0.232749	4	26095438	F	II		IGR	opensea	IGR-opensea
cg08173915	6.75569e-05	0.0186348	2.29144	0.142334	0.378086	0.235752	21	34774164	R	II	IFNGR2	TSS1500	shore	TSS1500-shore
cg10951959	6.76929e-05	0.0186487	2.28947	0.194506	0.475157	0.28065	6	140161193	R	II	LOC100132735	Body	opensea	Body-opensea
cg09483650	6.78253e-05	0.0186487	2.28755	0.110351	0.322304	0.211953	2	43634819	F	II	THADA	Body	opensea	Body-opensea
cg07102397	6.79215e-05	0.0186487	2.28616	0.211253	0.477778	0.266525	14	89864727	F	II	FOXN3	Body	opensea	Body-opensea
cg18369084	6.79325e-05	0.0186487	2.286	0.137128	0.343812	0.206684	17	1975877	F	II	SMG6	Body	opensea	Body-opensea
cg01185443	6.79776e-05	0.0186487	2.28535	0.304537	0.542022	0.237485	6	279617	R	II		IGR	opensea	IGR-opensea
cg05655915	6.80772e-05	0.0186487	2.28391	0.113156	0.34365	0.230494	17	80415420	R	II	NARF	TSS1500	shore	TSS1500-shore
cg21278023	6.80973e-05	0.0186487	2.28362	0.363044	0.563851	0.200807	18	74279906	F	II		IGR	opensea	IGR-opensea
cg01135584	6.81167e-05	0.0186487	2.28334	0.235229	0.492691	0.257462	7	36640146	F	II	AOAH-IT1	TSS1500	opensea	TSS1500-opensea
cg16268734	6.81301e-05	0.0186487	2.28315	0.145051	0.371546	0.226495	12	56690194	R	II	CS	Body	shelf	Body-shelf
cg24137438	6.81607e-05	0.0186487	2.28271	0.12315	0.327138	0.203989	1	42234721	R	II	HIVEP3	5'UTR	opensea	5'UTR-opensea
cg20241156	6.81716e-05	0.0186487	2.28255	0.232455	0.493128	0.260673	9	72338498	F	II	PTAR1	Body	opensea	Body-opensea
cg17373859	6.82835e-05	0.0186487	2.28094	0.158888	0.37015	0.211262	4	185733358	R	II	ACSL1	1stExon	opensea	1stExon-opensea
cg11373212	6.83366e-05	0.0186487	2.28018	0.144606	0.41387	0.269264	3	37941764	F	II	CTDSPL	Body	opensea	Body-opensea
cg05501357	6.84847e-05	0.0186487	2.27805	0.16789	0.399133	0.231243	11	33308269	R	II	HIPK3	Body	opensea	Body-opensea
cg22777962	6.85728e-05	0.0186487	2.27679	0.21301	0.436271	0.223261	11	122612819	R	II	UBASH3B	Body	opensea	Body-opensea
cg27397721	6.85792e-05	0.0186487	2.2767	0.265665	0.48742	0.221755	11	116954516	R	II	SIK3	Body	opensea	Body-opensea
cg06780634	6.86694e-05	0.0186487	2.27541	0.193498	0.395156	0.201658	4	119991548	F	II		IGR	opensea	IGR-opensea
cg24299175	6.87761e-05	0.0186487	2.27389	0.108567	0.342187	0.23362	9	111779968	R	II	TMEM245	3'UTR	opensea	3'UTR-opensea
cg21335024	6.87772e-05	0.0186487	2.27387	0.147452	0.39952	0.252068	3	153011165	R	II		IGR	opensea	IGR-opensea
cg00501765	6.88011e-05	0.0186487	2.27353	0.220048	0.453716	0.233668	1	172410217	R	II	C1orf105	Body	shelf	Body-shelf
cg17271930	6.9043e-05	0.0186755	2.27008	0.117093	0.325367	0.208274	5	114939616	R	II	TICAM2	TSS1500	shore	TSS1500-shore
cg25900192	6.9109e-05	0.0186755	2.26915	0.147891	0.410279	0.262388	10	114403540	R	II	VTI1A	Body	opensea	Body-opensea
cg15448894	6.91865e-05	0.0186755	2.26805	0.0992531	0.308157	0.208904	6	52840469	R	II		IGR	opensea	IGR-opensea
cg11164775	6.92055e-05	0.0186755	2.26778	0.183168	0.415535	0.232367	3	194906431	R	II	XXYLT1	Body	opensea	Body-opensea
cg04831327	6.92392e-05	0.0186755	2.2673	0.183446	0.421343	0.237897	12	114299076	F	II	RBM19	Body	opensea	Body-opensea
cg04768892	6.92489e-05	0.0186755	2.26716	0.128322	0.339177	0.210855	5	106725742	R	II	EFNA5	Body	opensea	Body-opensea
cg08040565	6.93362e-05	0.0186836	2.26592	0.125791	0.36531	0.239519	10	104216121	R	II		IGR	opensea	IGR-opensea
cg03506099	6.93942e-05	0.0186836	2.2651	0.137319	0.35274	0.215421	14	65099398	R	II		IGR	opensea	IGR-opensea
cg04112866	6.94354e-05	0.0186836	2.26452	0.129951	0.336362	0.206411	2	105925965	F	II	TGFBRAP1	5'UTR	opensea	5'UTR-opensea
cg13067714	6.97695e-05	0.0187066	2.25981	0.186331	0.396211	0.20988	14	69091453	R	II		IGR	shelf	IGR-shelf
cg25684151	6.97825e-05	0.0187066	2.25962	0.163432	0.3974	0.233968	8	126588554	F	II		IGR	opensea	IGR-opensea
cg12515917	6.98971e-05	0.0187089	2.25801	0.204634	0.450684	0.24605	8	133894086	R	II	TG	Body	opensea	Body-opensea
cg02102075	6.99046e-05	0.0187089	2.25791	0.235062	0.502184	0.267122	16	474430	F	II	RAB11FIP3	TSS1500	shore	TSS1500-shore
cg18945137	6.99594e-05	0.0187109	2.25714	0.096489	0.333212	0.236723	20	6936911	R	II		IGR	opensea	IGR-opensea
cg17013990	7.01899e-05	0.0187109	2.25391	0.128717	0.332151	0.203434	1	161091682	R	II	DEDD	3'UTR	shelf	3'UTR-shelf
cg25539555	7.02717e-05	0.0187109	2.25276	0.181019	0.43869	0.257671	1	8285172	R	II		IGR	opensea	IGR-opensea
cg25863829	7.04641e-05	0.0187109	2.25008	0.421647	0.719314	0.297668	11	129947279	F	II	APLP2	Body	opensea	Body-opensea
cg25306963	7.04804e-05	0.0187109	2.24985	0.190356	0.514031	0.323675	2	128064018	R	II	MAP3K2	3'UTR	opensea	3'UTR-opensea
cg26408602	7.05327e-05	0.0187109	2.24912	0.120941	0.351122	0.230181	6	113921909	R	II		IGR	opensea	IGR-opensea
cg09875747	7.05639e-05	0.0187109	2.24869	0.196514	0.412984	0.21647	7	77096967	F	II		IGR	opensea	IGR-opensea
cg04079306	7.05731e-05	0.0187109	2.24856	0.188127	0.484969	0.296842	4	175206217	F	II	FBXO8	TSS1500	shore	TSS1500-shore
cg15621731	7.07135e-05	0.0187109	2.24661	0.158891	0.373928	0.215037	19	5074616	F	II	KDM4B	Body	island	Body-island
cg04650604	7.07478e-05	0.0187133	2.24613	0.140231	0.405212	0.264981	5	150588702	R	II	CCDC69	Body	opensea	Body-opensea
cg07226883	7.08235e-05	0.0187232	2.24508	0.559435	0.790568	0.231133	12	80178357	F	II	PPP1R12A	Body	opensea	Body-opensea
cg09340693	7.08502e-05	0.0187232	2.24471	0.221529	0.425552	0.204024	9	112890072	F	II	AKAP2	5'UTR	opensea	5'UTR-opensea
cg23842156	7.11615e-05	0.0187425	2.2404	0.0813501	0.310313	0.228963	5	157810655	R	II	LOC101927697	Body	opensea	Body-opensea
cg18113566	7.14265e-05	0.0187425	2.23675	0.126629	0.388126	0.261497	7	105985487	R	II		IGR	opensea	IGR-opensea
cg19660568	7.14713e-05	0.0187425	2.23613	0.141751	0.395097	0.253346	19	14618832	R	II		IGR	opensea	IGR-opensea
cg19733025	7.15008e-05	0.0187425	2.23573	0.125338	0.344549	0.219212	17	245079	F	II		IGR	opensea	IGR-opensea
cg04926108	7.1699e-05	0.0187554	2.23301	0.110223	0.339542	0.229319	1	40393299	R	II		IGR	opensea	IGR-opensea
cg04730794	7.17188e-05	0.0187554	2.23274	0.186512	0.459595	0.273083	5	169144438	R	II	DOCK2	Body	opensea	Body-opensea
cg09643312	7.17916e-05	0.0187554	2.23174	0.135101	0.336279	0.201178	2	160655081	R	II	CD302	TSS1500	shore	TSS1500-shore
cg06984156	7.18789e-05	0.0187554	2.23054	0.128151	0.337518	0.209367	1	20929640	R	II	CDA	Body	opensea	Body-opensea
cg04484126	7.19403e-05	0.0187554	2.2297	0.14729	0.392923	0.245632	7	65839403	R	II		IGR	shore	IGR-shore
cg16580038	7.19897e-05	0.0187554	2.22903	0.114841	0.413474	0.298633	21	38623464	R	II	DSCR3	Body	opensea	Body-opensea
cg11995223	7.21178e-05	0.0187554	2.22728	0.271956	0.485082	0.213125	14	75807557	R	II		IGR	opensea	IGR-opensea
cg06829969	7.21387e-05	0.0187554	2.227	0.175336	0.454328	0.278992	1	10460205	R	II	PGD	Body	shore	Body-shore
cg09255910	7.21876e-05	0.0187554	2.22633	0.216838	0.421177	0.204338	1	221055790	F	II	HLX	Body	island	Body-island
cg02819372	7.23787e-05	0.0187851	2.22373	0.312591	0.533331	0.22074	12	1836060	R	II	ADIPOR2	5'UTR	opensea	5'UTR-opensea
cg02334092	7.2391e-05	0.0187851	2.22357	0.141725	0.352862	0.211137	3	186710762	R	II	ST6GAL1	5'UTR	opensea	5'UTR-opensea
cg18416362	7.25498e-05	0.0187978	2.22141	0.128798	0.337147	0.208349	7	36631464	F	II	AOAH	Body	opensea	Body-opensea
cg16995865	7.26245e-05	0.0188036	2.2204	0.215688	0.452974	0.237286	3	194979701	R	II	XXYLT1	Body	shore	Body-shore
cg24663338	7.27884e-05	0.0188309	2.21818	0.1537	0.379223	0.225523	1	8005108	F	II		IGR	shelf	IGR-shelf
cg02331761	7.28983e-05	0.0188315	2.2167	0.195573	0.441186	0.245613	3	185900959	R	II	DGKG	Body	opensea	Body-opensea
cg15382825	7.31727e-05	0.0188419	2.21301	0.16685	0.372589	0.205739	11	74975071	R	II	ARRB1	3'UTR	opensea	3'UTR-opensea
cg10852669	7.31763e-05	0.0188419	2.21296	0.144978	0.349513	0.204535	8	103140805	R	II		IGR	opensea	IGR-opensea
cg15800212	7.33349e-05	0.0188744	2.21083	0.229312	0.449388	0.220076	16	3662875	F	II	SLX4	TSS1500	shore	TSS1500-shore
cg22083892	7.33901e-05	0.0188744	2.21009	0.313309	0.578699	0.26539	12	21928661	R	II	KCNJ8	TSS1500	opensea	TSS1500-opensea
cg19927678	7.3457e-05	0.0188744	2.20919	0.126968	0.360749	0.23378	17	2117809	F	II	SMG6	Body	opensea	Body-opensea
cg22455501	7.36476e-05	0.0188775	2.20665	0.244907	0.598494	0.353587	3	114416499	F	II	ZBTB20	Body	opensea	Body-opensea
cg27057526	7.3656e-05	0.0188775	2.20653	0.177341	0.403216	0.225875	14	92940131	F	I	SLC24A4	Body	opensea	Body-opensea
cg12099677	7.37188e-05	0.0188775	2.2057	0.299421	0.50927	0.20985	3	114618858	R	II	ZBTB20	Body	opensea	Body-opensea
cg00084577	7.38681e-05	0.0189064	2.2037	0.207059	0.412902	0.205843	16	30721139	R	II	SNORA30	TSS1500	opensea	TSS1500-opensea
cg01809361	7.40248e-05	0.0189064	2.20162	0.115855	0.431498	0.315643	2	28823246	F	II	PLB1	Body	opensea	Body-opensea
cg11942955	7.4137e-05	0.0189064	2.20013	0.238132	0.456651	0.218519	12	102250253	F	II		IGR	opensea	IGR-opensea
cg00018276	7.43852e-05	0.0189064	2.19684	0.145133	0.407777	0.262644	9	107954218	F	II		IGR	opensea	IGR-opensea
cg00454346	7.44393e-05	0.0189064	2.19613	0.144527	0.362193	0.217666	1	89820011	F	II		IGR	opensea	IGR-opensea
cg11502375	7.44975e-05	0.018912	2.19536	0.0957458	0.302386	0.20664	19	4540550	F	II	LRG1	TSS1500	shelf	TSS1500-shelf
cg05488465	7.46228e-05	0.018912	2.19371	0.235493	0.460828	0.225336	11	75482823	F	II	DGAT2	Body	shelf	Body-shelf
cg23265082	7.46312e-05	0.018912	2.19359	0.186126	0.42498	0.238854	22	25978900	F	II	ADRBK2	Body	opensea	Body-opensea
cg21279706	7.46889e-05	0.018912	2.19283	0.367108	0.591937	0.224829	3	128710636	F	II	KIAA1257	Body	shore	Body-shore
cg09373130	7.47714e-05	0.0189174	2.19175	0.115681	0.345036	0.229354	3	171094370	F	II	TNIK	Body	opensea	Body-opensea
cg12893796	7.4816e-05	0.0189174	2.19116	0.163025	0.421483	0.258458	4	103673252	F	II	MANBA	Body	opensea	Body-opensea
cg09365147	7.48279e-05	0.0189174	2.191	0.0810217	0.295155	0.214133	6	111738477	F	II	REV3L	Body	opensea	Body-opensea
cg01887834	7.50635e-05	0.0189323	2.18791	0.13451	0.382269	0.247759	11	94336029	R	II	PIWIL4	Body	opensea	Body-opensea
cg23917909	7.51992e-05	0.0189323	2.18613	0.327869	0.627171	0.299303	6	11497566	R	II		IGR	opensea	IGR-opensea
cg07722372	7.5304e-05	0.0189323	2.18476	0.218563	0.433897	0.215334	15	91835052	F	II	SV2B	Body	opensea	Body-opensea
cg27260684	7.53579e-05	0.0189323	2.18406	0.146729	0.359184	0.212455	16	85063742	F	II	KIAA0513	5'UTR	shore	5'UTR-shore
cg11003806	7.55313e-05	0.0189323	2.1818	0.1609	0.418054	0.257154	15	42842330	F	II	LRRC57	TSS1500	shore	TSS1500-shore
cg25198994	7.55817e-05	0.0189323	2.18114	0.154323	0.436827	0.282504	2	238585595	R	II	LRRFIP1	Body	opensea	Body-opensea
cg22335635	7.55969e-05	0.0189323	2.18094	0.207001	0.489527	0.282527	10	98506510	F	II		IGR	shelf	IGR-shelf
cg09594383	7.5656e-05	0.0189323	2.18017	0.446849	0.658906	0.212057	10	17259221	F	II	VIM-AS1	Body	opensea	Body-opensea
cg00790756	7.5732e-05	0.0189323	2.17919	0.304305	0.639323	0.335018	20	47476986	F	II		IGR	opensea	IGR-opensea
cg11015513	7.58754e-05	0.0189323	2.17732	0.170889	0.419321	0.248432	2	43241873	F	II		IGR	opensea	IGR-opensea
cg19767339	7.59149e-05	0.0189323	2.17681	0.508845	0.717214	0.208369	1	63932041	R	II	ITGB3BP	Body	opensea	Body-opensea
cg25270225	7.59441e-05	0.0189323	2.17643	0.212155	0.478249	0.266093	1	203562205	R	II		IGR	opensea	IGR-opensea
cg12918270	7.59513e-05	0.0189323	2.17634	0.327324	0.576574	0.24925	13	23950416	F	II	SACS	TSS1500	shore	TSS1500-shore
cg13230994	7.59715e-05	0.0189323	2.17608	0.158206	0.365224	0.207018	11	66979798	F	II	KDM2A	Body	opensea	Body-opensea
cg00405190	7.59769e-05	0.0189323	2.17601	0.142731	0.387646	0.244915	2	175545838	R	II	WIPF1	5'UTR	shore	5'UTR-shore
cg16567823	7.60255e-05	0.0189323	2.17538	0.177714	0.411887	0.234172	16	85815790	F	II	EMC8	Body	opensea	Body-opensea
cg01182836	7.61275e-05	0.0189323	2.17406	0.102721	0.326358	0.223638	8	59476604	R	II	SDCBP	5'UTR	opensea	5'UTR-opensea
cg08628635	7.61942e-05	0.0189323	2.1732	0.109679	0.399779	0.2901	6	20483859	R	II	E2F3	Body	opensea	Body-opensea
cg16681109	7.62162e-05	0.0189323	2.17291	0.187907	0.432497	0.24459	10	101942078	F	II	ERLIN1	Body	shelf	Body-shelf
cg18455737	7.62306e-05	0.0189323	2.17273	0.166246	0.487072	0.320826	4	84071553	F	II		IGR	opensea	IGR-opensea
cg06301912	7.64613e-05	0.0189323	2.16975	0.223173	0.505387	0.282215	5	32166014	R	II	GOLPH3	Body	opensea	Body-opensea
cg11464160	7.66634e-05	0.0189401	2.16715	0.120934	0.350918	0.229984	2	131870398	F	II	PLEKHB2	5'UTR	opensea	5'UTR-opensea
cg15885771	7.67421e-05	0.0189438	2.16614	0.324117	0.532985	0.208869	7	29905045	F	II	WIPF3	Body	opensea	Body-opensea
cg22773231	7.67784e-05	0.0189465	2.16568	0.21311	0.421381	0.208272	7	41050111	F	II		IGR	opensea	IGR-opensea
cg18268174	7.68232e-05	0.0189513	2.1651	0.104643	0.333846	0.229203	4	110625046	R	II	CASP6	TSS1500	shore	TSS1500-shore
cg09622624	7.71048e-05	0.0189832	2.1615	0.20441	0.435951	0.231542	2	100135414	R	II		IGR	opensea	IGR-opensea
cg14730017	7.71575e-05	0.0189899	2.16083	0.110537	0.431714	0.321177	9	96224366	R	II	FAM120A	Body	opensea	Body-opensea
cg06903512	7.72883e-05	0.0190074	2.15916	0.107049	0.33044	0.22339	20	47340424	F	II	PREX1	Body	opensea	Body-opensea
cg06820437	7.73558e-05	0.0190074	2.1583	0.104344	0.309496	0.205152	3	15558921	F	II	COLQ	Body	opensea	Body-opensea
cg23453794	7.73562e-05	0.0190074	2.1583	0.146206	0.372416	0.22621	2	112762187	R	II	MERTK	Body	opensea	Body-opensea
cg12008420	7.74191e-05	0.0190074	2.15749	0.205739	0.479989	0.274251	3	31252037	R	II		IGR	opensea	IGR-opensea
cg16452651	7.74313e-05	0.0190074	2.15734	0.136154	0.377114	0.240961	21	35016873	F	II	ITSN1	5'UTR	shore	5'UTR-shore
cg13695027	7.75167e-05	0.0190092	2.15625	0.161731	0.397802	0.236071	1	20930859	F	II	CDA	Body	opensea	Body-opensea
cg18545100	7.75568e-05	0.0190092	2.15575	0.145761	0.386114	0.240353	20	354391	R	II		IGR	opensea	IGR-opensea
cg00956064	7.77461e-05	0.0190165	2.15334	0.208877	0.441373	0.232497	2	70174730	F	II		IGR	opensea	IGR-opensea
cg19580293	7.77746e-05	0.0190165	2.15298	0.182327	0.438655	0.256328	10	126790228	F	II	CTBP2	5'UTR	opensea	5'UTR-opensea
cg18337432	7.78236e-05	0.0190165	2.15236	0.130655	0.363691	0.233037	6	139773781	F	II		IGR	opensea	IGR-opensea
cg04868129	7.79573e-05	0.0190277	2.15067	0.0982176	0.324017	0.225799	5	82673283	F	II		IGR	opensea	IGR-opensea
cg14912254	7.80053e-05	0.0190277	2.15007	0.105198	0.374153	0.268955	1	231799060	F	II	DISC1	Body	opensea	Body-opensea
cg00259404	7.80307e-05	0.0190277	2.14974	0.132425	0.35696	0.224535	6	28885568	R	II	TRIM27	Body	opensea	Body-opensea
cg10357682	7.81126e-05	0.0190305	2.14871	0.166476	0.402372	0.235897	20	3745817	F	II	C20orf27	5'UTR	shelf	5'UTR-shelf
cg04615571	7.82349e-05	0.0190435	2.14717	0.163309	0.438681	0.275372	12	12010034	R	II	ETV6	Body	opensea	Body-opensea
cg04784321	7.82677e-05	0.0190435	2.14676	0.112277	0.316112	0.203835	14	91828035	R	II	CCDC88C	Body	opensea	Body-opensea
cg10239857	7.82678e-05	0.0190435	2.14676	0.128756	0.354489	0.225733	1	46536187	F	II	PIK3R3	Body	opensea	Body-opensea
cg13939344	7.84551e-05	0.0190643	2.1444	0.134041	0.338401	0.204361	2	64861637	F	II	SERTAD2	3'UTR	opensea	3'UTR-opensea
cg26661122	7.87199e-05	0.0190975	2.14108	0.141214	0.354379	0.213165	2	171600867	F	II	LOC101926913	Body	opensea	Body-opensea
cg14578677	7.88926e-05	0.019116	2.13892	0.184347	0.431876	0.247528	4	38859770	F	II	TLR6	TSS1500	opensea	TSS1500-opensea
cg23154281	7.89191e-05	0.019116	2.13859	0.111245	0.34682	0.235575	8	102517078	R	II	GRHL2	Body	opensea	Body-opensea
cg15177986	7.90823e-05	0.0191283	2.13656	0.139328	0.4155	0.276171	12	50411007	R	II	RACGAP1	5'UTR	opensea	5'UTR-opensea
cg25084479	7.91027e-05	0.0191283	2.1363	0.173575	0.508386	0.33481	3	15356881	F	II	SH3BP5	Body	opensea	Body-opensea
cg02904191	7.95221e-05	0.0191831	2.13109	0.124165	0.391041	0.266876	2	136901698	R	II		IGR	opensea	IGR-opensea
cg06084610	7.96402e-05	0.0191846	2.12963	0.18557	0.475866	0.290296	3	195623768	F	II	TNK2	TSS1500	shore	TSS1500-shore
cg27232174	7.96486e-05	0.0191846	2.12952	0.163407	0.376083	0.212675	3	194906452	R	II	XXYLT1	Body	opensea	Body-opensea
cg21694873	7.97005e-05	0.0191846	2.12888	0.103279	0.347703	0.244424	3	45451677	F	II	LARS2	Body	opensea	Body-opensea
cg18415791	7.97207e-05	0.0191846	2.12863	0.179254	0.420517	0.241263	11	3178024	F	II	OSBPL5	5'UTR	shelf	5'UTR-shelf
cg01273330	7.99433e-05	0.0191912	2.12589	0.482158	0.70745	0.225292	2	28605224	F	II		IGR	opensea	IGR-opensea
cg01250398	8.01029e-05	0.0191913	2.12392	0.151927	0.420455	0.268528	19	45443100	R	II		IGR	opensea	IGR-opensea
cg09529408	8.02429e-05	0.0192035	2.1222	0.120196	0.331844	0.211648	12	8043830	F	II	SLC2A14	TSS200	opensea	TSS200-opensea
cg08428726	8.04839e-05	0.0192079	2.11924	0.121037	0.385344	0.264307	8	48318959	F	II	SPIDR	Body	opensea	Body-opensea
cg23599224	8.0525e-05	0.0192079	2.11874	0.198146	0.461519	0.263373	4	68334446	R	II		IGR	opensea	IGR-opensea
cg06782950	8.06655e-05	0.0192238	2.11702	0.109502	0.317916	0.208414	18	9779758	F	II	RAB31	Body	opensea	Body-opensea
cg13635089	8.07683e-05	0.0192383	2.11576	0.170206	0.451551	0.281346	8	123162945	F	II		IGR	opensea	IGR-opensea
cg10934870	8.09134e-05	0.0192385	2.11399	0.173888	0.447114	0.273227	2	70488000	F	II	PCYOX1	Body	shelf	Body-shelf
cg21184369	8.101e-05	0.0192385	2.11282	0.140244	0.403635	0.263391	8	38831148	F	II	HTRA4	TSS1500	shore	TSS1500-shore
cg19418318	8.13385e-05	0.0192385	2.10883	0.237543	0.448259	0.210717	19	17219073	F	II	MYO9B	Body	opensea	Body-opensea
cg22450983	8.14319e-05	0.0192401	2.10769	0.298482	0.511367	0.212885	2	10484580	F	II	HPCAL1	5'UTR	opensea	5'UTR-opensea
cg20708537	8.14452e-05	0.0192401	2.10753	0.222112	0.441083	0.218971	19	17938796	F	II	JAK3	Body	shelf	Body-shelf
cg07394019	8.15033e-05	0.0192456	2.10683	0.137483	0.392995	0.255512	11	61146265	F	II		IGR	opensea	IGR-opensea
cg18635314	8.17217e-05	0.0192456	2.10419	0.192131	0.429091	0.23696	2	28018570	R	II	RBKS	Body	opensea	Body-opensea
cg02193956	8.17805e-05	0.0192456	2.10348	0.107876	0.344671	0.236795	4	103680201	R	II	MANBA	Body	shore	Body-shore
cg19069360	8.18015e-05	0.0192456	2.10323	0.130143	0.360282	0.23014	12	1922058	R	II	CACNA2D4	Body	opensea	Body-opensea
cg23045317	8.18035e-05	0.0192456	2.10321	0.169169	0.419557	0.250388	2	223670610	R	II		IGR	opensea	IGR-opensea
cg20077668	8.18645e-05	0.0192487	2.10247	0.267433	0.499704	0.232271	12	26649248	R	II	ITPR2	Body	opensea	Body-opensea
cg23818106	8.18682e-05	0.0192487	2.10242	0.196887	0.417647	0.22076	17	9939895	R	II	GAS7	1stExon	opensea	1stExon-opensea
cg03769206	8.19737e-05	0.0192553	2.10116	0.148213	0.368023	0.21981	5	67261881	R	II		IGR	opensea	IGR-opensea
cg10611016	8.21453e-05	0.0192774	2.09909	0.150892	0.424958	0.274066	11	6225759	R	II	C11orf42	TSS1500	opensea	TSS1500-opensea
cg23317319	8.22221e-05	0.0192833	2.09817	0.12559	0.387659	0.262069	2	70154518	F	II	MXD1	Body	opensea	Body-opensea
cg22406187	8.24534e-05	0.019315	2.0954	0.134694	0.35819	0.223496	5	171560334	F	II	STK10	Body	opensea	Body-opensea
cg14264202	8.25213e-05	0.019315	2.09459	0.156219	0.370965	0.214746	4	174153318	F	II	GALNT7	Body	opensea	Body-opensea
cg13564880	8.25716e-05	0.019315	2.09399	0.261476	0.512336	0.25086	3	71474703	R	II	FOXP1	5'UTR	opensea	5'UTR-opensea
cg17757514	8.25898e-05	0.019315	2.09377	0.130596	0.387707	0.257111	8	8881121	R	II	ERI1	Body	opensea	Body-opensea
cg18133858	8.26661e-05	0.0193268	2.09286	0.253102	0.462028	0.208927	11	122587367	R	II	UBASH3B	Body	opensea	Body-opensea
cg06032386	8.27439e-05	0.0193268	2.09193	0.101749	0.338795	0.237046	10	75926796	F	II	ADK	Body	opensea	Body-opensea
cg16814786	8.28881e-05	0.0193405	2.09021	0.130367	0.345237	0.21487	10	51575763	R	II	NCOA4	5'UTR	shelf	5'UTR-shelf
cg13959708	8.30644e-05	0.0193711	2.08812	0.111851	0.358083	0.246232	15	59978702	F	II	BNIP2	Body	shelf	Body-shelf
cg24323823	8.3127e-05	0.0193739	2.08737	0.132951	0.360695	0.227744	1	28450028	R	II		IGR	opensea	IGR-opensea
cg11262012	8.31538e-05	0.0193741	2.08705	0.282188	0.533443	0.251255	9	133473888	F	II	FUBP3	Body	opensea	Body-opensea
cg13615971	8.32702e-05	0.019377	2.08567	0.21747	0.42701	0.20954	15	92392821	R	II		IGR	shelf	IGR-shelf
cg16346806	8.33119e-05	0.0193787	2.08518	0.0994103	0.344446	0.245036	7	139432152	R	II	HIPK2	Body	opensea	Body-opensea
cg16733447	8.34004e-05	0.0193787	2.08413	0.221262	0.421492	0.200229	16	4912779	F	II	UBN1	Body	opensea	Body-opensea
cg07390377	8.3406e-05	0.0193787	2.08407	0.113751	0.342043	0.228292	6	2838903	R	II	SERPINB1	ExonBnd	shelf	ExonBnd-shelf
cg01699630	8.34591e-05	0.0193787	2.08344	0.222261	0.512792	0.290531	6	131894023	F	II	ARG1	TSS1500	opensea	TSS1500-opensea
cg19930657	8.35978e-05	0.0193901	2.0818	0.107184	0.345396	0.238212	3	171529610	R	II	PLD1	TSS1500	shore	TSS1500-shore
cg09302678	8.37266e-05	0.0194047	2.08028	0.2324	0.457838	0.225438	1	120123269	F	II		IGR	opensea	IGR-opensea
cg23771052	8.38391e-05	0.0194242	2.07896	0.162273	0.397436	0.235162	16	27299412	R	II	FLJ21408	Body	opensea	Body-opensea
cg12409515	8.38628e-05	0.0194242	2.07868	0.127907	0.413118	0.285211	12	46614507	F	II	SLC38A1	Body	opensea	Body-opensea
cg04249873	8.39921e-05	0.0194368	2.07716	0.136986	0.363881	0.226895	16	11400403	R	II		IGR	opensea	IGR-opensea
cg15935770	8.41568e-05	0.0194378	2.07522	0.152074	0.391873	0.239799	14	70160160	F	II	KIAA0247	Body	opensea	Body-opensea
cg26959689	8.41911e-05	0.0194378	2.07482	0.138843	0.370553	0.23171	1	36949065	F	II	CSF3R	TSS200	opensea	TSS200-opensea
cg14615559	8.4591e-05	0.0194686	2.07014	0.135869	0.371298	0.235429	9	130911577	F	II	LCN2	TSS200	opensea	TSS200-opensea
cg01040749	8.46928e-05	0.0194686	2.06896	0.204546	0.474491	0.269945	10	134400440	R	II	INPP5A	Body	opensea	Body-opensea
cg05599723	8.49012e-05	0.0194686	2.06653	0.166513	0.402232	0.235719	1	12241073	F	II	TNFRSF1B	Body	opensea	Body-opensea
cg06411521	8.49054e-05	0.0194686	2.06648	0.152666	0.442188	0.289522	14	77974807	F	II	SPTLC2	3'UTR	opensea	3'UTR-opensea
cg11280790	8.4991e-05	0.0194686	2.06549	0.214656	0.49521	0.280554	9	106760278	F	II		IGR	shore	IGR-shore
cg14302446	8.50656e-05	0.0194686	2.06462	0.125511	0.345435	0.219924	12	116491851	R	II	MED13L	Body	opensea	Body-opensea
cg25101462	8.5071e-05	0.0194686	2.06456	0.161261	0.421476	0.260215	2	160412499	F	II	BAZ2B	5'UTR	opensea	5'UTR-opensea
cg17226676	8.50885e-05	0.0194686	2.06435	0.255259	0.523178	0.267919	9	116126574	R	II	BSPRY	Body	opensea	Body-opensea
cg14685461	8.5101e-05	0.0194686	2.06421	0.170557	0.444101	0.273544	3	113830265	F	II		IGR	opensea	IGR-opensea
cg20367388	8.52288e-05	0.0194686	2.06273	0.169788	0.384094	0.214306	7	5258485	R	II	WIPI2	Body	opensea	Body-opensea
cg04684816	8.52795e-05	0.0194686	2.06214	0.10313	0.324661	0.221531	5	118991030	R	II		IGR	opensea	IGR-opensea
cg01249300	8.53987e-05	0.019472	2.06076	0.242849	0.466904	0.224056	3	128243543	F	II		IGR	opensea	IGR-opensea
cg14000730	8.54646e-05	0.0194811	2.06	0.146114	0.420246	0.274132	3	171529077	F	II	PLD1	TSS1500	shore	TSS1500-shore
cg03325543	8.55925e-05	0.0194983	2.05852	0.0891224	0.364132	0.27501	1	183576580	F	II		IGR	opensea	IGR-opensea
cg08044454	8.57776e-05	0.0195195	2.05639	0.163208	0.406923	0.243715	7	37024552	R	II	ELMO1	5'UTR	opensea	5'UTR-opensea
cg13087673	8.57901e-05	0.0195195	2.05625	0.28137	0.535486	0.254116	12	1212255	R	II	ERC1	Body	opensea	Body-opensea
cg21875980	8.59451e-05	0.019531	2.05446	0.133239	0.440769	0.30753	1	231553510	F	II	EGLN1	Body	shelf	Body-shelf
cg23348269	8.6589e-05	0.0196057	2.04709	0.328461	0.55806	0.229599	20	56012805	F	II		IGR	opensea	IGR-opensea
cg01701207	8.66604e-05	0.019609	2.04628	0.176362	0.479235	0.302873	16	70597619	R	II	SF3B3	Body	opensea	Body-opensea
cg12523066	8.67083e-05	0.019609	2.04573	0.145735	0.385882	0.240147	8	127989753	R	II		IGR	opensea	IGR-opensea
cg09860323	8.69822e-05	0.0196471	2.04262	0.236335	0.521467	0.285132	6	147091591	R	II	ADGB	Body	opensea	Body-opensea
cg01943053	8.7167e-05	0.0196629	2.04052	0.218095	0.479641	0.261546	1	208712340	R	II		IGR	opensea	IGR-opensea
cg17290817	8.72085e-05	0.0196629	2.04005	0.181636	0.422534	0.240897	8	82191838	R	II	FABP5	TSS1500	shore	TSS1500-shore
cg27388185	8.72402e-05	0.0196629	2.03969	0.12187	0.370872	0.249003	8	86987139	F	II		IGR	opensea	IGR-opensea
cg13603332	8.73362e-05	0.0196629	2.0386	0.123656	0.337833	0.214177	9	108053809	F	II	SLC44A1	Body	opensea	Body-opensea
cg07356342	8.73849e-05	0.0196667	2.03805	0.145827	0.36443	0.218602	1	161183820	F	II	NDUFS2	3'UTR	opensea	3'UTR-opensea
cg02084029	8.76974e-05	0.0197014	2.03453	0.174638	0.446451	0.271812	19	52154849	F	II		IGR	opensea	IGR-opensea
cg21341487	8.77238e-05	0.0197014	2.03423	0.168069	0.390196	0.222128	20	60760919	F	II	GTPBP5	5'UTR	shelf	5'UTR-shelf
cg02372723	8.77536e-05	0.0197022	2.03389	0.235054	0.558993	0.323938	11	48103048	R	II	PTPRJ	Body	opensea	Body-opensea
cg05808565	8.78059e-05	0.0197075	2.0333	0.115411	0.379214	0.263803	12	56914385	F	II	RBMS2	TSS1500	opensea	TSS1500-opensea
cg03172077	8.78958e-05	0.0197075	2.03229	0.2033	0.425505	0.222205	22	22402314	F	II		IGR	opensea	IGR-opensea
cg20203469	8.80503e-05	0.0197075	2.03056	0.337801	0.559339	0.221538	11	134126284	F	II	ACAD8	Body	shelf	Body-shelf
cg10045925	8.8493e-05	0.0197075	2.0256	0.159703	0.405998	0.246295	2	64419471	F	II	LINC00309	ExonBnd	opensea	ExonBnd-opensea
cg08641767	8.85439e-05	0.0197075	2.02503	0.165927	0.366939	0.201012	10	74243428	F	II	MICU1	Body	opensea	Body-opensea
cg17898661	8.85664e-05	0.0197075	2.02478	0.368683	0.571569	0.202886	6	163775419	F	II		IGR	opensea	IGR-opensea
cg17449107	8.86313e-05	0.0197075	2.02406	0.401899	0.617104	0.215205	12	105014903	R	II	CHST11	Body	opensea	Body-opensea
cg19494591	8.88467e-05	0.0197075	2.02166	0.333881	0.549434	0.215553	7	140174476	R	II	MKRN1	Body	shelf	Body-shelf
cg19678611	8.89119e-05	0.0197075	2.02093	0.146125	0.379534	0.233409	3	184523366	R	II		IGR	opensea	IGR-opensea
cg18138635	8.92362e-05	0.0197075	2.01733	0.142533	0.390922	0.24839	8	67699885	F	II	SGK3	5'UTR	opensea	5'UTR-opensea
cg09583915	8.92731e-05	0.0197075	2.01693	0.166482	0.387172	0.22069	12	118613959	F	II	TAOK3	Body	opensea	Body-opensea
cg24550026	8.9299e-05	0.0197075	2.01664	0.112319	0.340474	0.228155	1	114430031	F	II	BCL2L15	1stExon	opensea	1stExon-opensea
cg26379248	8.93085e-05	0.0197075	2.01654	0.239396	0.505025	0.26563	1	21277462	R	II	EIF4G3	Body	opensea	Body-opensea
cg10287970	8.94977e-05	0.0197075	2.01444	0.133574	0.352715	0.219141	6	7115345	F	II	RREB1	5'UTR	opensea	5'UTR-opensea
cg21053989	8.95514e-05	0.0197075	2.01385	0.18437	0.401608	0.217238	12	122287774	F	II	HPD	Body	opensea	Body-opensea
cg23954865	8.95552e-05	0.0197075	2.01381	0.144439	0.44817	0.303732	16	30497246	R	II	ITGAL	Body	opensea	Body-opensea
cg16097772	8.96766e-05	0.0197075	2.01247	0.116322	0.346462	0.230141	12	69742232	R	II	LYZ	1stExon	opensea	1stExon-opensea
cg11424260	8.97962e-05	0.0197075	2.01115	0.355992	0.573848	0.217855	12	110815731	F	II	ANAPC7	Body	opensea	Body-opensea
cg12331769	8.9804e-05	0.0197075	2.01106	0.121995	0.347076	0.22508	5	173285610	F	II		IGR	opensea	IGR-opensea
cg04052546	8.98315e-05	0.0197075	2.01076	0.184545	0.397152	0.212607	2	136781306	R	II		IGR	opensea	IGR-opensea
cg03254865	9.00417e-05	0.0197075	2.00845	0.170634	0.432302	0.261668	5	70790128	F	II	BDP1	Body	opensea	Body-opensea
cg04931846	9.02834e-05	0.0197075	2.0058	0.498086	0.740261	0.242175	14	91168225	F	II	TTC7B	Body	opensea	Body-opensea
cg27608402	9.06156e-05	0.0197511	2.00217	0.159642	0.365924	0.206282	3	152787564	F	II		IGR	opensea	IGR-opensea
cg15395733	9.07035e-05	0.0197587	2.00121	0.120019	0.338494	0.218475	6	109216983	F	II	ARMC2	Body	opensea	Body-opensea
cg17889831	9.12531e-05	0.0198109	1.99524	0.135343	0.351725	0.216382	1	205181581	R	II	DSTYK	TSS1500	shore	TSS1500-shore
cg19642144	9.13028e-05	0.0198109	1.9947	0.178975	0.379337	0.200363	2	169492058	F	II	CERS6	Body	opensea	Body-opensea
cg23745290	9.14298e-05	0.0198261	1.99332	0.139034	0.461691	0.322658	4	106392021	F	II	PPA2	Body	shelf	Body-shelf
cg11052716	9.16041e-05	0.0198413	1.99144	0.118838	0.371916	0.253077	2	160615393	F	II	2007-03-01	Body	opensea	Body-opensea
cg25104556	9.16352e-05	0.0198413	1.9911	0.191119	0.444709	0.253591	10	90638291	R	II		IGR	shore	IGR-shore
cg17084324	9.17062e-05	0.0198498	1.99034	0.255712	0.494663	0.238951	14	21898688	F	II	CHD8	Body	opensea	Body-opensea
cg09833600	9.21201e-05	0.0198931	1.98588	0.171378	0.435363	0.263986	17	26445207	F	II	NLK	Body	opensea	Body-opensea
cg17009294	9.21993e-05	0.0198931	1.98503	0.122436	0.369196	0.24676	2	145170417	F	II	ZEB2	Body	opensea	Body-opensea
cg27033206	9.2339e-05	0.0199032	1.98353	0.164812	0.387477	0.222664	8	97779220	R	II	CPQ	5'UTR	opensea	5'UTR-opensea
cg10293909	9.23829e-05	0.0199032	1.98306	0.102041	0.340616	0.238574	2	75185152	R	II	POLE4	TSS1500	shore	TSS1500-shore
cg08843850	9.25353e-05	0.0199058	1.98143	0.130521	0.359341	0.228821	1	199092823	F	II		IGR	opensea	IGR-opensea
cg04488111	9.25906e-05	0.0199058	1.98084	0.183318	0.406113	0.222795	1	154897518	F	II	PMVK	3'UTR	opensea	3'UTR-opensea
cg06665827	9.26176e-05	0.0199058	1.98055	0.0893964	0.325684	0.236287	5	54599343	R	II	DHX29	Body	shelf	Body-shelf
cg07984817	9.27827e-05	0.0199058	1.97879	0.202241	0.450259	0.248018	13	30434395	F	II		IGR	opensea	IGR-opensea
cg03913806	9.28414e-05	0.0199064	1.97816	0.148155	0.413553	0.265398	17	39654589	F	II		IGR	opensea	IGR-opensea
cg25557698	9.28875e-05	0.0199094	1.97767	0.176077	0.412552	0.236475	6	166650317	F	II	LOC101929297	TSS200	opensea	TSS200-opensea
cg13338124	9.29655e-05	0.0199146	1.97684	0.127214	0.368041	0.240827	4	74710337	R	II		IGR	opensea	IGR-opensea
cg06398054	9.3444e-05	0.0199459	1.97176	0.163346	0.475912	0.312566	1	53092881	R	II		IGR	opensea	IGR-opensea
cg08539965	9.34709e-05	0.0199459	1.97148	0.128901	0.3735	0.244599	1	21396338	F	II	EIF4G3	5'UTR	opensea	5'UTR-opensea
cg04184094	9.35625e-05	0.0199459	1.97051	0.213699	0.4582	0.2445	2	219187299	R	II	PNKD	TSS1500	shore	TSS1500-shore
cg26981076	9.36024e-05	0.0199459	1.97009	0.1714	0.408564	0.237163	11	59824116	F	II	MS4A3	1stExon	opensea	1stExon-opensea
cg03453618	9.37802e-05	0.0199459	1.96821	0.0920713	0.311149	0.219078	22	37641970	R	II		IGR	opensea	IGR-opensea
cg00070678	9.37905e-05	0.0199459	1.9681	0.261428	0.464637	0.203209	4	185328270	R	II	IRF2	Body	opensea	Body-opensea
cg24823912	9.39347e-05	0.0199459	1.96658	0.16619	0.424607	0.258418	12	112215782	F	II	ALDH2	Body	opensea	Body-opensea
cg06536039	9.39984e-05	0.0199459	1.96591	0.153344	0.460397	0.307053	19	35465641	F	II		IGR	opensea	IGR-opensea
cg10862944	9.40039e-05	0.0199459	1.96585	0.112558	0.325686	0.213128	12	96390313	F	II	HAL	TSS200	shore	TSS200-shore
cg08920032	9.40135e-05	0.0199459	1.96575	0.139878	0.398119	0.258241	15	99332004	R	II	IGF1R	Body	opensea	Body-opensea
cg11031299	9.40413e-05	0.0199459	1.96546	0.164571	0.398045	0.233474	6	6871242	R	II		IGR	opensea	IGR-opensea
cg14463959	9.41141e-05	0.0199459	1.96469	0.161681	0.401646	0.239965	1	159054867	R	II		IGR	opensea	IGR-opensea
cg22178121	9.41447e-05	0.0199459	1.96437	0.144872	0.43194	0.287068	4	25022049	F	II	LGI2	Body	opensea	Body-opensea
cg18767115	9.41595e-05	0.0199459	1.96421	0.248536	0.472113	0.223577	22	23153775	F	II		IGR	opensea	IGR-opensea
cg04329931	9.45023e-05	0.01996	1.96062	0.536731	0.736806	0.200075	6	80875406	F	II	BCKDHB	Body	opensea	Body-opensea
cg05434837	9.45383e-05	0.01996	1.96024	0.110303	0.378809	0.268506	11	12063890	F	II		IGR	opensea	IGR-opensea
cg12667294	9.46093e-05	0.01996	1.9595	0.134117	0.379524	0.245406	2	223670481	R	II		IGR	opensea	IGR-opensea
cg11260662	9.46204e-05	0.01996	1.95938	0.157023	0.444548	0.287525	14	90441059	R	II	TDP1	Body	opensea	Body-opensea
cg23353374	9.48352e-05	0.0199715	1.95713	0.140196	0.36669	0.226494	4	15693171	R	II		IGR	opensea	IGR-opensea
cg04685975	9.49782e-05	0.0199847	1.95564	0.222275	0.445518	0.223243	17	73379493	F	II	GRB2	Body	opensea	Body-opensea
cg26877303	9.50422e-05	0.0199896	1.95498	0.115385	0.322709	0.207324	17	3738968	R	II	C17orf85	Body	opensea	Body-opensea
cg13699412	9.50637e-05	0.0199896	1.95475	0.20595	0.488321	0.282372	4	101958635	R	II	PPP3CA	Body	opensea	Body-opensea
cg02605248	9.51127e-05	0.0199896	1.95424	0.146201	0.351952	0.205751	4	71638742	F	II	RUFY3	Body	opensea	Body-opensea
cg17939568	9.51353e-05	0.0199896	1.95401	0.14857	0.387411	0.238841	21	19103429	F	II		IGR	opensea	IGR-opensea
cg27658459	9.52202e-05	0.0199896	1.95312	0.142128	0.398245	0.256117	1	180129682	F	II	QSOX1	Body	opensea	Body-opensea
cg10346606	9.52423e-05	0.0199896	1.95289	0.199848	0.46561	0.265762	7	130024389	F	II	CPA1	ExonBnd	shelf	ExonBnd-shelf
cg04903759	9.57003e-05	0.0200175	1.94814	0.142307	0.425172	0.282865	3	167238645	F	II	WDR49	Body	opensea	Body-opensea
cg12507840	9.57184e-05	0.0200175	1.94796	0.126338	0.335882	0.209544	13	99930073	F	II	UBAC2	Body	opensea	Body-opensea
cg06885823	9.5726e-05	0.0200175	1.94788	0.137427	0.377159	0.239732	5	82675005	R	II		IGR	opensea	IGR-opensea
cg06646922	9.58038e-05	0.0200175	1.94707	0.100372	0.314716	0.214344	3	53742188	F	II	CACNA1D	Body	opensea	Body-opensea
cg11839815	9.60969e-05	0.0200301	1.94405	0.126917	0.376118	0.249202	3	127539037	F	II	MGLL	Body	shelf	Body-shelf
cg04207436	9.61311e-05	0.0200301	1.9437	0.258728	0.477635	0.218907	2	109883620	F	II	SH3RF3	Body	opensea	Body-opensea
cg03452895	9.61614e-05	0.0200301	1.94338	0.22455	0.436738	0.212188	2	163199311	R	II	GCA	TSS1500	shore	TSS1500-shore
cg00242341	9.62414e-05	0.0200301	1.94256	0.177732	0.419844	0.242112	11	72447419	F	II	ARAP1	5'UTR	opensea	5'UTR-opensea
cg24361586	9.62731e-05	0.0200301	1.94223	0.226743	0.475894	0.249151	17	62744534	R	II		IGR	opensea	IGR-opensea
cg25053141	9.6513e-05	0.0200301	1.93977	0.119276	0.379528	0.260252	7	149191957	F	II	ZNF746	Body	shelf	Body-shelf
cg05406863	9.66572e-05	0.0200301	1.93829	0.129983	0.370736	0.240753	2	163089910	R	II	FAP	Body	opensea	Body-opensea
cg16667827	9.67837e-05	0.0200301	1.93699	0.154763	0.367519	0.212756	17	57803298	F	II	VMP1	5'UTR	opensea	5'UTR-opensea
cg14301914	9.68939e-05	0.0200301	1.93587	0.147386	0.348292	0.200906	9	92505019	F	II		IGR	opensea	IGR-opensea
cg23297742	9.69089e-05	0.0200301	1.93571	0.107686	0.334993	0.227307	2	182005378	F	II	LOC101927156	Body	opensea	Body-opensea
cg17446956	9.69113e-05	0.0200301	1.93569	0.248315	0.46922	0.220905	12	109235032	R	II	SSH1	Body	opensea	Body-opensea
cg04324167	9.69423e-05	0.0200301	1.93537	0.324985	0.526685	0.2017	11	129842470	F	II	PRDM10	5'UTR	opensea	5'UTR-opensea
cg03490228	9.69451e-05	0.0200301	1.93534	0.19625	0.437723	0.241473	9	135526929	R	II	DDX31	Body	opensea	Body-opensea
cg13837146	9.7295e-05	0.0200542	1.93178	0.126741	0.462781	0.336041	9	111548749	R	II		IGR	opensea	IGR-opensea
cg07411096	9.73403e-05	0.0200578	1.93131	0.302248	0.504151	0.201903	1	120253672	R	II	PHGDH	TSS1500	shore	TSS1500-shore
cg16361373	9.74326e-05	0.0200578	1.93037	0.117834	0.34004	0.222206	16	4102941	F	II	ADCY9	Body	opensea	Body-opensea
cg13995774	9.75223e-05	0.0200578	1.92946	0.108736	0.346916	0.23818	5	179189810	R	II	MAML1	Body	opensea	Body-opensea
cg20847110	9.75724e-05	0.0200578	1.92895	0.138418	0.3541	0.215682	4	39482781	F	II	LOC401127	Body	shore	Body-shore
cg03342868	9.76644e-05	0.0200578	1.92802	0.139725	0.357878	0.218152	1	211757109	F	II		IGR	shelf	IGR-shelf
cg01880551	9.77279e-05	0.0200578	1.92738	0.141303	0.373261	0.231958	5	1478347	R	II	LPCAT1	Body	opensea	Body-opensea
cg00823094	9.80634e-05	0.0200784	1.92398	0.120858	0.375764	0.254906	2	60771364	F	II	BCL11A	Body	opensea	Body-opensea
cg27372063	9.81081e-05	0.0200784	1.92353	0.262224	0.492589	0.230365	7	75601901	F	II	POR	Body	opensea	Body-opensea
cg06022862	9.81602e-05	0.0200829	1.923	0.153541	0.380193	0.226652	4	7637289	R	II	SORCS2	Body	opensea	Body-opensea
cg21831857	9.82599e-05	0.020091	1.922	0.180009	0.397438	0.217428	18	42266249	F	II	SETBP1	5'UTR	opensea	5'UTR-opensea
cg21190228	9.84551e-05	0.0201047	1.92003	0.115865	0.346405	0.23054	2	240132342	R	II	HDAC4	Body	opensea	Body-opensea
cg14691324	9.86972e-05	0.020133	1.9176	0.135506	0.336677	0.201171	11	122543813	R	II	UBASH3B	Body	opensea	Body-opensea
cg10719447	9.87449e-05	0.020133	1.91712	0.20871	0.501244	0.292534	5	59559236	F	II	PDE4D	5'UTR	opensea	5'UTR-opensea
cg12511021	9.87826e-05	0.020133	1.91674	0.208254	0.474432	0.266179	14	103157425	R	II	RCOR1	Body	opensea	Body-opensea
cg11363999	9.89259e-05	0.0201382	1.9153	0.120148	0.335812	0.215665	21	36880976	R	II	LOC100506403	Body	opensea	Body-opensea
cg16261498	9.89762e-05	0.0201382	1.9148	0.135483	0.342193	0.206709	10	114672470	F	II		IGR	opensea	IGR-opensea
cg04763057	9.91182e-05	0.0201382	1.91338	0.118348	0.34669	0.228342	5	95179625	R	II		IGR	opensea	IGR-opensea
cg22471156	9.9318e-05	0.0201487	1.91138	0.13925	0.374395	0.235145	7	6473557	R	II	DAGLB	Body	opensea	Body-opensea
cg06938630	9.95169e-05	0.020171	1.9094	0.159895	0.379737	0.219842	2	29290035	R	II	C2orf71	Body	opensea	Body-opensea
cg00859441	9.95894e-05	0.020171	1.90868	0.144536	0.435492	0.290957	12	113799660	F	II	PLBD2	Body	shelf	Body-shelf
cg14898223	9.96192e-05	0.020171	1.90838	0.194579	0.426605	0.232026	2	190447407	F	II		IGR	shore	IGR-shore
cg04313565	9.96359e-05	0.020171	1.90821	0.113917	0.355697	0.241781	16	17561865	F	II	XYLT1	Body	opensea	Body-opensea
cg04560884	9.96878e-05	0.020171	1.9077	0.264323	0.506714	0.242391	8	74789311	R	II	UBE2W	Body	shore	Body-shore
cg07677892	9.98445e-05	0.020171	1.90614	0.14385	0.41742	0.27357	2	69062067	R	II		IGR	opensea	IGR-opensea
cg13998092	9.98834e-05	0.020171	1.90576	0.204509	0.418249	0.21374	10	29919810	R	II	SVIL	5'UTR	opensea	5'UTR-opensea
cg25609803	9.99124e-05	0.020171	1.90547	0.19799	0.410896	0.212906	1	224566731	R	II	CNIH4	Body	opensea	Body-opensea
cg12237948	9.99141e-05	0.020171	1.90545	0.272251	0.503851	0.231601	20	2085157	R	II	STK35	Body	shore	Body-shore
cg10012517	0.000100117	0.0201902	1.90344	0.251075	0.529705	0.27863	5	66255015	R	II	MAST4	5'UTR	opensea	5'UTR-opensea
cg00753540	0.00010025	0.0201924	1.90213	0.151341	0.396066	0.244725	8	61496580	R	II	RAB2A	Body	opensea	Body-opensea
cg13471188	0.000100497	0.0201993	1.89968	0.0941496	0.322627	0.228477	2	20638399	R	II		IGR	opensea	IGR-opensea
cg23621797	0.000100604	0.0201993	1.89863	0.126226	0.381028	0.254803	7	20434945	R	II	ITGB8	Body	opensea	Body-opensea
cg04382540	0.000100618	0.0201993	1.89849	0.127595	0.328644	0.201048	20	34379874	F	II	PHF20	5'UTR	opensea	5'UTR-opensea
cg16408805	0.000100624	0.0201993	1.89844	0.151159	0.36362	0.212461	14	50864343	F	II	CDKL1	TSS1500	shore	TSS1500-shore
cg05967651	0.000100732	0.0202105	1.89737	0.220113	0.437156	0.217043	14	24805389	R	II	RIPK3	Body	shore	Body-shore
cg27596169	0.000101161	0.0202559	1.89315	0.162612	0.42006	0.257448	7	87947003	F	II		IGR	opensea	IGR-opensea
cg07671185	0.000101405	0.0202692	1.89077	0.188908	0.468768	0.27986	8	61496552	F	II	RAB2A	Body	opensea	Body-opensea
cg07460482	0.00010148	0.0202695	1.89003	0.116755	0.32302	0.206265	8	124629020	R	II		IGR	opensea	IGR-opensea
cg22412298	0.00010193	0.0202852	1.88564	0.121137	0.32206	0.200923	13	22025367	R	II	ZDHHC20	Body	opensea	Body-opensea
cg23588378	0.000102006	0.0202852	1.8849	0.157282	0.451492	0.294211	8	12614674	R	II		IGR	shore	IGR-shore
cg03278365	0.000102054	0.0202852	1.88444	0.185214	0.396872	0.211659	3	52877203	R	II	TMEM110-MUSTN1	Body	opensea	Body-opensea
cg24128731	0.000102124	0.0202852	1.88376	0.124888	0.358195	0.233307	3	177332936	R	II	LINC00578	Body	opensea	Body-opensea
cg23098236	0.000102313	0.0202852	1.88193	0.256405	0.46193	0.205525	4	39716040	R	II	UBE2K	Body	opensea	Body-opensea
cg24886006	0.000102496	0.0202852	1.88015	0.211288	0.447256	0.235968	22	47250233	R	II	TBC1D22A	Body	opensea	Body-opensea
cg12411992	0.000102497	0.0202852	1.88014	0.212656	0.470766	0.258109	11	107859214	R	II		IGR	opensea	IGR-opensea
cg04748191	0.000102597	0.0202852	1.87917	0.154327	0.384937	0.23061	6	15313805	R	II	JARID2	Body	opensea	Body-opensea
cg25272883	0.000102728	0.0202882	1.87791	0.12042	0.346038	0.225618	2	43371609	R	II		IGR	opensea	IGR-opensea
cg01246178	0.000102821	0.0202887	1.87701	0.113633	0.388854	0.275222	3	107377077	R	II	BBX	5'UTR	opensea	5'UTR-opensea
cg10954073	0.00010301	0.0203023	1.87519	0.203694	0.464678	0.260983	7	43776313	R	II		IGR	opensea	IGR-opensea
cg12405599	0.000103077	0.0203048	1.87454	0.17195	0.429193	0.257243	3	128370463	R	II	RPN1	TSS1500	shore	TSS1500-shore
cg14491800	0.000103154	0.0203083	1.87381	0.340603	0.559967	0.219364	14	77385166	R	II		IGR	opensea	IGR-opensea
cg26702246	0.000103234	0.0203127	1.87303	0.173744	0.397824	0.22408	16	85063738	F	II	KIAA0513	5'UTR	shore	5'UTR-shore
cg08429353	0.00010327	0.0203127	1.87269	0.0974445	0.338558	0.241113	3	117158774	F	II		IGR	opensea	IGR-opensea
cg15137734	0.000103378	0.0203158	1.87165	0.26164	0.528815	0.267175	3	11703398	F	II	VGLL4	Body	opensea	Body-opensea
cg08359464	0.000103493	0.0203215	1.87055	0.123053	0.347307	0.224254	3	128370361	F	II	RPN1	TSS1500	shore	TSS1500-shore
cg24918667	0.000103585	0.0203263	1.86966	0.144479	0.406589	0.26211	19	55385662	F	II	FCAR	5'UTR	opensea	5'UTR-opensea
cg10469383	0.00010366	0.0203263	1.86895	0.17643	0.444914	0.268484	20	20243713	F	II	CFAP61	Body	opensea	Body-opensea
cg10997669	0.00010381	0.0203322	1.86751	0.134643	0.351915	0.217271	8	134162674	R	II		IGR	opensea	IGR-opensea
cg22338369	0.000103816	0.0203322	1.86746	0.190711	0.472868	0.282156	11	103924910	F	II	PDGFD	Body	opensea	Body-opensea
cg26027052	0.000103915	0.0203327	1.86651	0.0995253	0.311991	0.212466	6	36821364	R	II		IGR	opensea	IGR-opensea
cg21438588	0.000103976	0.0203327	1.86593	0.123449	0.336064	0.212615	6	20458535	R	II	E2F3	Body	opensea	Body-opensea
cg15704521	0.00010409	0.0203327	1.86484	0.236201	0.501722	0.265521	7	2773877	F	II	GNA12	Body	shore	Body-shore
cg13048113	0.000104217	0.0203433	1.86363	0.155178	0.423236	0.268058	2	176326848	R	II		IGR	opensea	IGR-opensea
cg07326620	0.000104354	0.020347	1.86232	0.413762	0.656766	0.243004	10	103226462	F	II	BTRC	Body	opensea	Body-opensea
cg13350370	0.000104491	0.0203583	1.86103	0.0833409	0.324252	0.240911	8	97873804	R	II	CPQ	Body	opensea	Body-opensea
cg20720686	0.000104605	0.0203747	1.85994	0.246009	0.488602	0.242593	7	75582881	R	II	POR	5'UTR	opensea	5'UTR-opensea
cg26760304	0.000104667	0.0203813	1.85936	0.10482	0.323209	0.218389	13	50216366	F	II		IGR	opensea	IGR-opensea
cg16449581	0.000104859	0.0203839	1.85754	0.216718	0.48346	0.266741	5	17444332	F	II		IGR	opensea	IGR-opensea
cg23899530	0.000104988	0.0203858	1.85632	0.138536	0.362852	0.224316	4	75564116	R	II		IGR	opensea	IGR-opensea
cg21248089	0.00010499	0.0203858	1.8563	0.128499	0.388724	0.260225	6	138056102	R	II	LOC100507406	Body	opensea	Body-opensea
cg13302154	0.000105106	0.0203928	1.8552	0.134979	0.367103	0.232123	12	15039432	R	II	MGP	TSS1500	opensea	TSS1500-opensea
cg21061175	0.000105557	0.0204154	1.85095	0.136935	0.362023	0.225088	8	103836796	R	II		IGR	opensea	IGR-opensea
cg09168695	0.000105947	0.0204308	1.84728	0.116934	0.342738	0.225804	6	20484204	R	II	E2F3	Body	opensea	Body-opensea
cg08649048	0.000106042	0.0204308	1.8464	0.186756	0.43039	0.243633	6	53026514	F	II		IGR	opensea	IGR-opensea
cg06617406	0.000106238	0.0204337	1.84457	0.141736	0.34533	0.203594	3	9022406	F	II	SRGAP3	3'UTR	opensea	3'UTR-opensea
cg17837191	0.000106262	0.0204337	1.84434	0.156789	0.39414	0.23735	17	62318673	R	II	TEX2	5'UTR	opensea	5'UTR-opensea
cg10751070	0.000106288	0.0204337	1.8441	0.0981669	0.321617	0.22345	10	96143568	R	II		IGR	opensea	IGR-opensea
cg23229810	0.000106311	0.0204337	1.84388	0.112151	0.339886	0.227735	2	48392686	R	II		IGR	opensea	IGR-opensea
cg06749828	0.000106331	0.0204337	1.8437	0.171311	0.436024	0.264713	9	75761226	R	II		IGR	opensea	IGR-opensea
cg22381196	0.000106598	0.0204588	1.8412	0.148429	0.3766	0.228171	16	72041376	R	II	DHODH	TSS1500	shore	TSS1500-shore
cg18107759	0.000106658	0.0204622	1.84065	0.110992	0.350531	0.239539	11	73115433	R	II	FAM168A	3'UTR	opensea	3'UTR-opensea
cg01385762	0.000106733	0.0204622	1.83995	0.122248	0.325236	0.202988	5	56121242	F	II	MAP3K1	Body	opensea	Body-opensea
cg05076975	0.000106733	0.0204622	1.83995	0.172592	0.389909	0.217317	1	186580536	R	II		IGR	opensea	IGR-opensea
cg09002518	0.000106741	0.0204622	1.83988	0.121735	0.373477	0.251742	14	69906572	R	II	SLC39A9	5'UTR	opensea	5'UTR-opensea
cg24761958	0.000106789	0.0204622	1.83943	0.0813826	0.288686	0.207304	21	30462656	R	II	MAP3K7CL	5'UTR	opensea	5'UTR-opensea
cg03931397	0.000106792	0.0204622	1.8394	0.126996	0.366389	0.239394	13	111180951	F	II	RAB20	Body	opensea	Body-opensea
cg16453157	0.000107051	0.0204968	1.837	0.22643	0.444237	0.217807	9	126985646	F	II		IGR	opensea	IGR-opensea
cg08766476	0.000107372	0.0205194	1.83402	0.123763	0.324058	0.200295	15	51921887	F	II		IGR	opensea	IGR-opensea
cg26173962	0.000107408	0.0205194	1.83369	0.128203	0.431852	0.303649	1	101470324	F	II	DPH5	Body	opensea	Body-opensea
cg11350346	0.000107918	0.0205608	1.82899	0.160123	0.438376	0.278254	8	117651257	F	II		IGR	opensea	IGR-opensea
cg06594079	0.000107926	0.0205608	1.82891	0.143251	0.355349	0.212098	9	38046680	F	II	SHB	Body	opensea	Body-opensea
cg07079231	0.000108129	0.0205608	1.82705	0.248449	0.546226	0.297777	16	21169331	R	II	DNAH3	Body	shore	Body-shore
cg12315900	0.000108163	0.0205608	1.82674	0.0852133	0.291516	0.206302	12	122884585	R	II	CLIP1	5'UTR	opensea	5'UTR-opensea
cg04213390	0.000108203	0.0205608	1.82636	0.174718	0.423887	0.249169	2	85743934	F	II		IGR	opensea	IGR-opensea
cg22448502	0.000108378	0.0205759	1.82476	0.169366	0.407384	0.238018	8	20309531	R	II		IGR	opensea	IGR-opensea
cg05867620	0.000109007	0.0206082	1.81901	0.201651	0.506064	0.304413	5	158654655	R	II		IGR	opensea	IGR-opensea
cg17822452	0.000109106	0.0206082	1.81811	0.524009	0.79193	0.267921	7	29523006	F	II	CHN2	TSS1500	opensea	TSS1500-opensea
cg23454282	0.000109135	0.0206082	1.81784	0.153005	0.3579	0.204895	11	33745446	R	II	CD59	TSS1500	opensea	TSS1500-opensea
cg02150868	0.00010914	0.0206082	1.8178	0.13971	0.387616	0.247906	5	150637881	R	II	GM2A	Body	opensea	Body-opensea
cg19636224	0.000109185	0.0206082	1.81739	0.172636	0.388557	0.215921	1	44176844	R	II	ST3GAL3	5'UTR	shelf	5'UTR-shelf
cg21412429	0.000109233	0.0206082	1.81696	0.152388	0.3634	0.211012	1	111170591	F	II	KCNA2	5'UTR	opensea	5'UTR-opensea
cg26548834	0.000109239	0.0206082	1.8169	0.122405	0.38646	0.264054	7	4752951	R	II	FOXK1	Body	opensea	Body-opensea
cg10050207	0.000109505	0.0206082	1.81449	0.105254	0.307679	0.202425	14	81629527	F	II		IGR	opensea	IGR-opensea
cg17642700	0.000109657	0.0206082	1.8131	0.195273	0.423435	0.228163	1	200333573	F	II	LINC00862	Body	opensea	Body-opensea
cg10380094	0.000109875	0.0206297	1.81113	0.111783	0.366813	0.25503	1	178252770	F	II	RASAL2	Body	opensea	Body-opensea
cg00083704	0.000109884	0.0206297	1.81105	0.125818	0.349113	0.223295	17	8870355	F	II	PIK3R5	TSS1500	shore	TSS1500-shore
cg20882551	0.000109984	0.0206297	1.81014	0.198043	0.443825	0.245781	20	47536917	F	II	ARFGEF2	TSS1500	shore	TSS1500-shore
cg26823336	0.000110002	0.0206297	1.80998	0.130817	0.372397	0.24158	11	14916757	R	II		IGR	shelf	IGR-shelf
cg08797491	0.000110188	0.0206348	1.80831	0.116581	0.339283	0.222702	16	19769466	R	II	IQCK	Body	opensea	Body-opensea
cg25711558	0.000110312	0.0206453	1.80719	0.081138	0.289815	0.208678	7	101499638	R	II	CUX1	Body	opensea	Body-opensea
cg11925568	0.000110601	0.0206555	1.80459	0.122356	0.374464	0.252108	21	34774103	F	II	IFNGR2	TSS1500	shore	TSS1500-shore
cg00690498	0.000110743	0.0206583	1.80331	0.153148	0.396347	0.243199	14	89345625	R	II		IGR	opensea	IGR-opensea
cg06512115	0.000110877	0.0206583	1.80211	0.156589	0.423966	0.267378	2	157262176	R	II		IGR	opensea	IGR-opensea
cg20099461	0.000110969	0.020664	1.80129	0.111467	0.356635	0.245168	12	51718966	F	II	BIN2	TSS1500	opensea	TSS1500-opensea
cg27424960	0.000111261	0.0206753	1.79867	0.252773	0.480009	0.227236	6	12370276	F	II		IGR	opensea	IGR-opensea
cg16016365	0.000111401	0.0206753	1.79743	0.207546	0.434916	0.22737	1	243487041	R	II	SDCCAG8	Body	opensea	Body-opensea
cg14464508	0.000111486	0.0206753	1.79667	0.163382	0.378613	0.215231	1	60015871	F	II	FGGY	5'UTR	opensea	5'UTR-opensea
cg10752508	0.000111894	0.0207114	1.79304	0.119853	0.383548	0.263694	3	98313516	R	II	CPOX	TSS1500	shore	TSS1500-shore
cg03429763	0.000112061	0.0207114	1.79156	0.14773	0.374882	0.227152	4	57824462	F	II		IGR	opensea	IGR-opensea
cg14123700	0.000112127	0.0207114	1.79097	0.240121	0.451823	0.211702	3	71084623	R	II	FOXP1	Body	opensea	Body-opensea
cg03237699	0.000112179	0.0207114	1.79051	0.138316	0.359895	0.221579	20	48838080	F	II		IGR	opensea	IGR-opensea
cg08820841	0.000112314	0.0207199	1.78931	0.118395	0.365282	0.246887	3	46354481	R	II		IGR	opensea	IGR-opensea
cg21754618	0.000112378	0.0207216	1.78874	0.238062	0.475945	0.237884	6	106944802	F	II		IGR	opensea	IGR-opensea
cg00034338	0.000112624	0.0207407	1.78657	0.317908	0.545504	0.227596	6	143386398	F	II	AIG1	Body	opensea	Body-opensea
cg05480073	0.000112727	0.0207407	1.78566	0.153531	0.38344	0.22991	5	172202805	R	II		IGR	shelf	IGR-shelf
cg03614362	0.00011282	0.0207407	1.78484	0.135864	0.411111	0.275247	4	89379578	F	II	HERC5	Body	shore	Body-shore
cg10161434	0.000112891	0.0207407	1.78422	0.292818	0.49714	0.204322	9	34325812	F	II	KIF24	5'UTR	shelf	5'UTR-shelf
cg25761791	0.0001129	0.0207407	1.78414	0.259969	0.499686	0.239717	19	3165800	R	I		IGR	shelf	IGR-shelf
cg10977731	0.000112947	0.0207407	1.78372	0.14473	0.39031	0.24558	8	27266693	R	II	PTK2B	Body	opensea	Body-opensea
cg14461361	0.000112954	0.0207407	1.78366	0.252219	0.472248	0.220028	3	130539812	F	II		IGR	opensea	IGR-opensea
cg02699562	0.000113204	0.020761	1.78147	0.115634	0.329093	0.213459	15	51484797	F	II		IGR	opensea	IGR-opensea
cg15769565	0.000113305	0.0207653	1.78057	0.0840431	0.286235	0.202192	4	159727112	F	II	FNIP2	Body	opensea	Body-opensea
cg13584406	0.00011331	0.0207653	1.78053	0.135675	0.410999	0.275324	12	76412183	F	II		IGR	opensea	IGR-opensea
cg08270236	0.000113584	0.0207835	1.77813	0.236396	0.512058	0.275662	4	160027432	R	II		IGR	shore	IGR-shore
cg27135715	0.000113689	0.0207848	1.77721	0.12021	0.387598	0.267388	8	131340369	R	II	ASAP1	Body	opensea	Body-opensea
cg13933891	0.000113695	0.0207848	1.77716	0.158897	0.374789	0.215893	3	10231830	R	II	IRAK2	Body	opensea	Body-opensea
cg06962502	0.000113752	0.0207848	1.77666	0.131545	0.369526	0.237981	10	32253680	R	II		IGR	opensea	IGR-opensea
cg14869215	0.000113779	0.0207848	1.77643	0.136663	0.391945	0.255282	5	94027794	F	II	SLF1	ExonBnd	opensea	ExonBnd-opensea
cg17212881	0.000114038	0.0207991	1.77416	0.128184	0.366497	0.238312	16	27343638	F	II	IL4R	5'UTR	opensea	5'UTR-opensea
cg05727422	0.000114109	0.0207991	1.77355	0.170848	0.413048	0.2422	14	88462582	R	II		IGR	shelf	IGR-shelf
cg01495416	0.000114262	0.0207991	1.77221	0.110367	0.318043	0.207676	8	59085270	F	II		IGR	opensea	IGR-opensea
cg05620326	0.000114452	0.0207991	1.77056	0.120739	0.350187	0.229448	8	100010256	F	II		IGR	opensea	IGR-opensea
cg25600606	0.000114662	0.0207991	1.76873	0.210618	0.52321	0.312591	11	33308345	R	II	HIPK3	Body	opensea	Body-opensea
cg03714884	0.000114785	0.0207991	1.76767	0.15994	0.380789	0.220849	4	87882342	F	II	AFF1	Body	opensea	Body-opensea
cg26137635	0.000114792	0.0207991	1.76761	0.32125	0.532329	0.211079	19	32912751	F	II	DPY19L3	Body	opensea	Body-opensea
cg24827643	0.000114811	0.0207991	1.76744	0.14499	0.388856	0.243866	11	4470183	F	II	OR52K2	TSS1500	opensea	TSS1500-opensea
cg25025181	0.000114832	0.0207991	1.76727	0.107551	0.326711	0.21916	1	246378510	R	II	SMYD3	Body	opensea	Body-opensea
cg04609694	0.000114937	0.020813	1.76635	0.149731	0.412248	0.262517	6	44204009	F	II		IGR	shore	IGR-shore
cg16413677	0.000114964	0.020813	1.76612	0.403601	0.620347	0.216746	21	44457300	F	II		IGR	opensea	IGR-opensea
cg11058631	0.000115133	0.0208386	1.76466	0.251167	0.4555	0.204333	10	1088686	R	II	IDI1	Body	opensea	Body-opensea
cg07409471	0.000115473	0.0208564	1.76173	0.210308	0.479896	0.269588	17	80833638	F	II	TBCD	Body	shelf	Body-shelf
cg00136902	0.000115564	0.0208633	1.76095	0.226079	0.464757	0.238679	19	31810147	F	II	TSHZ3	Body	opensea	Body-opensea
cg08061943	0.000115834	0.0208883	1.75862	0.186771	0.416958	0.230187	16	69224412	F	II	SNTB2	Body	shelf	Body-shelf
cg10902724	0.000116279	0.0209192	1.7548	0.196656	0.439179	0.242523	11	72641243	R	II	FCHSD2	Body	opensea	Body-opensea
cg04749503	0.000116299	0.0209192	1.75463	0.472348	0.682012	0.209665	2	113223247	R	II		IGR	opensea	IGR-opensea
cg06705237	0.000116404	0.0209219	1.75374	0.3123	0.513304	0.201004	9	97402555	R	II	FBP1	TSS200	shore	TSS200-shore
cg07006003	0.000116442	0.0209219	1.75341	0.157643	0.363554	0.205911	19	45799672	R	II	MARK4	Body	opensea	Body-opensea
cg16395527	0.000116556	0.0209219	1.75244	0.124859	0.347328	0.222468	3	171702975	R	II		IGR	opensea	IGR-opensea
cg12131063	0.000116627	0.0209219	1.75184	0.12031	0.36983	0.249519	1	230260177	R	II	GALNT2	Body	opensea	Body-opensea
cg22559570	0.000116633	0.0209219	1.75178	0.217055	0.480656	0.263602	5	10671347	F	II		IGR	opensea	IGR-opensea
cg14054880	0.0001167	0.0209219	1.75121	0.22387	0.517596	0.293726	3	9433589	R	II	THUMPD3-AS1	Body	opensea	Body-opensea
cg21186452	0.000116837	0.0209282	1.75004	0.0901148	0.305932	0.215817	1	51731325	F	II	RNF11	Body	opensea	Body-opensea
cg25065997	0.000116889	0.0209282	1.7496	0.140077	0.433785	0.293708	14	50300322	F	II	NEMF	Body	opensea	Body-opensea
cg26343834	0.000116981	0.0209335	1.74881	0.169739	0.457812	0.288074	2	58335080	R	II	VRK2	Body	opensea	Body-opensea
cg07564563	0.000117295	0.0209407	1.74615	0.207232	0.438752	0.23152	19	3548977	R	II	C19orf28	Body	shore	Body-shore
cg20978599	0.000117412	0.0209565	1.74516	0.134866	0.352993	0.218127	4	41936733	R	II	TMEM33	TSS1500	shore	TSS1500-shore
cg05574794	0.000117717	0.0209734	1.74257	0.177519	0.440974	0.263455	1	211757171	F	II		IGR	shelf	IGR-shelf
cg25535954	0.000117783	0.0209734	1.74202	0.175507	0.396167	0.22066	3	122229927	R	II	KPNA1	5'UTR	shelf	5'UTR-shelf
cg08720300	0.000117789	0.0209734	1.74197	0.246866	0.459048	0.212182	7	97755534	F	II	LMTK2	Body	opensea	Body-opensea
cg08351652	0.000117848	0.0209734	1.74147	0.0925325	0.337624	0.245091	11	6222656	F	II		IGR	opensea	IGR-opensea
cg11597277	0.000117921	0.0209734	1.74085	0.229894	0.579369	0.349475	20	52492248	F	II	SUMO1P1	TSS200	opensea	TSS200-opensea
cg08605234	0.00011847	0.0210161	1.73623	0.137076	0.355381	0.218304	20	48512988	R	II		IGR	opensea	IGR-opensea
cg08557669	0.000118595	0.0210161	1.73518	0.147324	0.360122	0.212798	11	63626186	F	II	MARK2	Body	opensea	Body-opensea
cg05405476	0.000118646	0.0210161	1.73475	0.161916	0.428149	0.266233	5	94027888	F	II	SLF1	Body	opensea	Body-opensea
cg21870545	0.000118819	0.0210267	1.7333	0.135842	0.37615	0.240308	1	29213106	R	I	EPB41	TSS1500	shore	TSS1500-shore
cg00078782	0.000118897	0.0210356	1.73265	0.15457	0.365928	0.211359	3	42142753	F	II	TRAK1	Body	opensea	Body-opensea
cg18887229	0.000119121	0.0210471	1.73077	0.439937	0.6548	0.214863	5	53947712	F	II		IGR	opensea	IGR-opensea
cg24408573	0.000119126	0.0210471	1.73073	0.078862	0.301859	0.222997	3	52510292	F	II	NISCH	Body	opensea	Body-opensea
cg06052655	0.000119304	0.0210503	1.72924	0.0875616	0.293287	0.205725	6	114016878	F	II		IGR	opensea	IGR-opensea
cg09996970	0.00011972	0.0210885	1.72578	0.0922332	0.307956	0.215723	20	33002950	F	II	ITCH	Body	opensea	Body-opensea
cg18279004	0.000119918	0.0210926	1.72413	0.230375	0.470428	0.240053	3	111802305	F	II		IGR	shelf	IGR-shelf
cg07846307	0.000119948	0.0210926	1.72389	0.330673	0.549618	0.218946	17	3861532	F	II	ATP2A3	Body	opensea	Body-opensea
cg26065247	0.000119953	0.0210926	1.72384	0.169948	0.376861	0.206913	7	37734052	F	II		IGR	opensea	IGR-opensea
cg27610334	0.000120247	0.021116	1.72141	0.118187	0.378472	0.260284	15	43396451	R	II	UBR1	Body	opensea	Body-opensea
cg09375768	0.000120347	0.0211211	1.72058	0.263302	0.476379	0.213077	3	40341800	F	II	EIF1B-AS1	Body	opensea	Body-opensea
cg26619790	0.000120492	0.0211277	1.71938	0.38862	0.61547	0.22685	7	116779435	F	II	ST7OT2	Body	opensea	Body-opensea
cg01893721	0.000120623	0.0211313	1.7183	0.18619	0.468033	0.281843	21	35174647	R	II	ITSN1	Body	opensea	Body-opensea
cg08907799	0.000120764	0.0211313	1.71714	0.244178	0.558657	0.314478	16	84377912	R	II		IGR	opensea	IGR-opensea
cg08944026	0.00012083	0.0211313	1.71659	0.108629	0.319826	0.211197	5	10626811	F	II	ANKRD33B	Body	opensea	Body-opensea
cg14382954	0.000120844	0.0211313	1.71647	0.237188	0.503634	0.266446	8	117070667	F	II	LINC00536	Body	opensea	Body-opensea
cg04928930	0.00012092	0.0211313	1.71585	0.201232	0.417581	0.216349	14	20926227	R	II	TMEM55B	3'UTR	shelf	3'UTR-shelf
cg10908105	0.000120937	0.0211313	1.71571	0.16361	0.414169	0.250559	10	126359887	F	II	FAM53B	Body	opensea	Body-opensea
cg26884033	0.000121031	0.0211369	1.71493	0.249173	0.455736	0.206563	21	47786512	F	II	PCNT	ExonBnd	opensea	ExonBnd-opensea
cg12966738	0.000121092	0.0211369	1.71443	0.257711	0.481205	0.223494	5	73399693	F	II		IGR	opensea	IGR-opensea
cg00867317	0.000121144	0.0211369	1.71401	0.123146	0.326408	0.203261	20	1470482	F	II	SIRPB2	Body	opensea	Body-opensea
cg24933919	0.000121167	0.0211369	1.71381	0.232439	0.446607	0.214168	13	77298665	F	II		IGR	opensea	IGR-opensea
cg20100745	0.000121242	0.0211412	1.7132	0.192885	0.40067	0.207785	8	134307728	F	I	NDRG1	5'UTR	shore	5'UTR-shore
cg23334433	0.000121509	0.0211549	1.71101	0.119336	0.391496	0.27216	17	79129051	F	II	AATK	Body	shelf	Body-shelf
cg24475517	0.000121555	0.0211549	1.71063	0.163317	0.440869	0.277553	2	118737667	R	II	CCDC93	Body	opensea	Body-opensea
cg00604768	0.000121577	0.0211549	1.71045	0.156999	0.368002	0.211003	12	102251130	F	II		IGR	opensea	IGR-opensea
cg05645622	0.000121667	0.0211549	1.70971	0.220998	0.447355	0.226356	7	98771558	R	II	KPNA7	Body	opensea	Body-opensea
cg00780501	0.000121819	0.0211665	1.70847	0.129814	0.342199	0.212385	3	45688760	R	II	LIMD1	Body	opensea	Body-opensea
cg16729467	0.000121926	0.0211768	1.7076	0.174978	0.391402	0.216424	3	14865571	F	II	FGD5	Body	opensea	Body-opensea
cg15177686	0.000121991	0.0211768	1.70706	0.255345	0.480051	0.224706	4	185828927	R	II		IGR	opensea	IGR-opensea
cg13980609	0.0001221	0.0211859	1.70617	0.211235	0.43264	0.221404	11	66883117	R	I		IGR	shelf	IGR-shelf
cg08257722	0.000122296	0.0211864	1.70458	0.149314	0.379974	0.23066	20	54984809	R	II		IGR	opensea	IGR-opensea
cg22345419	0.000122465	0.0211864	1.70321	0.148108	0.443929	0.295821	10	82251784	R	II	TSPAN14	Body	opensea	Body-opensea
cg11759930	0.00012254	0.0211864	1.7026	0.127762	0.402098	0.274336	6	159541084	F	II		IGR	opensea	IGR-opensea
cg06661904	0.000122625	0.0211864	1.7019	0.147303	0.375185	0.227882	12	121375103	R	II		IGR	opensea	IGR-opensea
cg05135175	0.000122695	0.0211864	1.70133	0.196214	0.445846	0.249632	2	7150719	F	II	RNF144A	Body	opensea	Body-opensea
cg14806614	0.00012287	0.0211864	1.69992	0.197439	0.443327	0.245888	18	3008771	R	II	LPIN2	5'UTR	shelf	5'UTR-shelf
cg00431894	0.00012296	0.0211864	1.69918	0.500631	0.717694	0.217063	4	189871012	R	II		IGR	opensea	IGR-opensea
cg14989105	0.000122966	0.0211864	1.69913	0.174536	0.402341	0.227805	5	40840990	R	II	CARD6	TSS1500	opensea	TSS1500-opensea
cg26979142	0.000123	0.0211864	1.69886	0.192619	0.450265	0.257646	9	35772185	F	II		IGR	opensea	IGR-opensea
cg09925547	0.000123043	0.0211864	1.69851	0.117745	0.336778	0.219033	18	61344848	F	II		IGR	opensea	IGR-opensea
cg14505810	0.000123054	0.0211864	1.69842	0.13998	0.343882	0.203902	9	102873778	R	II	INVS	Body	opensea	Body-opensea
cg09092584	0.000123144	0.0211864	1.6977	0.191085	0.418372	0.227288	11	27380271	R	II	CCDC34	Body	opensea	Body-opensea
cg11519751	0.000123193	0.0211864	1.6973	0.12173	0.351698	0.229968	8	144438377	F	II	TOP1MT	5'UTR	shelf	5'UTR-shelf
cg22742001	0.000123261	0.0211864	1.69675	0.0982385	0.331947	0.233709	12	110435418	F	II	GIT2	TSS1500	shore	TSS1500-shore
cg25967384	0.000123288	0.0211864	1.69653	0.118588	0.365753	0.247165	1	220965460	F	II	2001-03-01	Body	opensea	Body-opensea
cg02593884	0.000123408	0.0211864	1.69556	0.24957	0.484067	0.234498	16	2984574	R	II	FLYWCH1	Body	opensea	Body-opensea
cg21603432	0.000123692	0.0211967	1.69327	0.19105	0.436162	0.245112	2	180100632	R	II	SESTD1	5'UTR	opensea	5'UTR-opensea
cg06605044	0.000123713	0.0211967	1.6931	0.215163	0.437518	0.222355	6	12001644	R	II	LOC101928253	TSS200	opensea	TSS200-opensea
cg00440105	0.000123827	0.0211967	1.69219	0.0837464	0.328166	0.24442	2	37989508	F	II		IGR	opensea	IGR-opensea
cg11376472	0.000123852	0.0211967	1.69198	0.117194	0.32168	0.204486	7	137655537	R	II	CREB3L2	Body	opensea	Body-opensea
cg19503687	0.000124262	0.021202	1.68868	0.144741	0.399325	0.254584	22	29237423	F	II		IGR	opensea	IGR-opensea
cg21104835	0.0001243	0.021202	1.68839	0.149306	0.383039	0.233733	1	11903897	R	II	NPPA-AS1	Body	opensea	Body-opensea
cg25505880	0.000124328	0.021202	1.68816	0.150384	0.351721	0.201337	11	62574338	F	II	NXF1	TSS1500	shore	TSS1500-shore
cg09523552	0.000124367	0.021202	1.68785	0.409773	0.64546	0.235688	4	38036819	R	II	TBC1D1	Body	opensea	Body-opensea
cg00274937	0.00012438	0.021202	1.68774	0.123359	0.335493	0.212134	5	77564457	R	II	AP3B1	5'UTR	opensea	5'UTR-opensea
cg13810988	0.000124405	0.021202	1.68754	0.221587	0.445675	0.224088	12	54810335	F	II	ITGA5	Body	shore	Body-shore
cg05949397	0.000124583	0.0212177	1.68611	0.187978	0.472888	0.28491	11	44976423	R	II		IGR	shelf	IGR-shelf
cg15878616	0.000124727	0.0212256	1.68497	0.241783	0.474601	0.232818	20	52492209	F	I	SUMO1P1	Body	opensea	Body-opensea
cg25462095	0.000124816	0.0212256	1.68425	0.11501	0.317965	0.202955	2	136871004	F	II		IGR	shelf	IGR-shelf
cg05742928	0.00012486	0.0212256	1.6839	0.102715	0.3255	0.222786	16	17442446	F	II	XYLT1	Body	opensea	Body-opensea
cg13926182	0.000124972	0.0212256	1.68301	0.145953	0.353041	0.207087	16	55473360	R	II		IGR	opensea	IGR-opensea
cg24396853	0.000125067	0.0212264	1.68225	0.203974	0.417734	0.21376	6	113802922	F	II		IGR	opensea	IGR-opensea
cg07184321	0.000125091	0.0212264	1.68207	0.0930916	0.293442	0.200351	1	155620312	F	II		IGR	opensea	IGR-opensea
cg04769861	0.000125162	0.0212276	1.68149	0.202653	0.439984	0.237331	17	37132144	F	II		IGR	opensea	IGR-opensea
cg07181030	0.000125244	0.0212332	1.68084	0.0966049	0.313674	0.217069	2	153342752	F	II	FMNL2	Body	opensea	Body-opensea
cg25921756	0.000125442	0.0212474	1.67927	0.262297	0.490503	0.228206	16	1538655	F	II	PTX4	TSS200	shore	TSS200-shore
cg27481953	0.000125582	0.021252	1.67815	0.189258	0.434265	0.245008	6	159240998	F	II	EZR-AS1	Body	shore	Body-shore
cg08525575	0.000125753	0.021252	1.6768	0.125294	0.34486	0.219566	12	53692170	F	II	C12orf10	TSS1500	shore	TSS1500-shore
cg20280057	0.000126053	0.021252	1.67442	0.198842	0.48622	0.287378	13	96366367	F	II	DNAJC3	Body	opensea	Body-opensea
cg08816602	0.000126116	0.021252	1.67393	0.093738	0.318927	0.225189	9	72783091	R	II	MAMDC2-AS1	Body	opensea	Body-opensea
cg13023668	0.000126148	0.021252	1.67368	0.131712	0.342355	0.210643	1	234668366	R	II	LINC01354	TSS1500	opensea	TSS1500-opensea
cg01692842	0.000126154	0.021252	1.67363	0.130895	0.355521	0.224626	11	134126364	R	II	ACAD8	Body	shelf	Body-shelf
cg26544530	0.000126171	0.021252	1.67349	0.339312	0.570037	0.230726	13	28896826	F	II	FLT1	Body	opensea	Body-opensea
cg00266128	0.000126316	0.021252	1.67235	0.0860549	0.288914	0.202859	7	139445706	F	II	HIPK2	Body	opensea	Body-opensea
cg09197274	0.000126355	0.021252	1.67204	0.108782	0.399424	0.290642	10	71097456	R	II	HK1	Body	opensea	Body-opensea
cg13464573	0.000126377	0.021252	1.67187	0.14834	0.376721	0.228381	2	7172097	F	II	RNF144A	Body	shore	Body-shore
cg13011390	0.000126415	0.021252	1.67157	0.175701	0.420594	0.244893	16	4673918	F	II	MGRN1	TSS1500	shore	TSS1500-shore
cg27037400	0.00012663	0.021252	1.66987	0.095299	0.314596	0.219297	8	48420053	F	II	SPIDR	Body	opensea	Body-opensea
cg00349233	0.000126727	0.0212626	1.66911	0.180716	0.43867	0.257954	8	130695977	F	II		IGR	opensea	IGR-opensea
cg27633509	0.000126877	0.0212716	1.66793	0.101206	0.307487	0.206282	9	111059457	F	II		IGR	opensea	IGR-opensea
cg21444331	0.000127194	0.0212967	1.66544	0.178419	0.38217	0.203751	3	72132327	R	II	LINC00877	Body	opensea	Body-opensea
cg14583999	0.000127212	0.0212967	1.6653	0.261926	0.497031	0.235105	3	10019040	R	II	TMEM111	Body	opensea	Body-opensea
cg16441068	0.00012723	0.0212967	1.66516	0.12659	0.435267	0.308677	14	103112066	R	II	RCOR1	Body	opensea	Body-opensea
cg08288126	0.000127244	0.0212967	1.66505	0.174434	0.433366	0.258933	3	12392792	F	II	PPARG	TSS1500	opensea	TSS1500-opensea
cg15556816	0.000127529	0.021325	1.66282	0.173941	0.441253	0.267311	6	43885477	R	II	LINC01512	Body	opensea	Body-opensea
cg11627265	0.000127571	0.021325	1.66249	0.167175	0.413533	0.246358	18	29250579	F	II	B4GALT6	Body	opensea	Body-opensea
cg02190078	0.000127581	0.021325	1.66242	0.136428	0.347395	0.210967	17	41172412	R	II	VAT1	Body	shore	Body-shore
cg23999621	0.000127687	0.021325	1.66158	0.147181	0.406834	0.259653	6	13307969	R	II	TBC1D7	ExonBnd	opensea	ExonBnd-opensea
cg01441127	0.000128003	0.0213336	1.65912	0.242127	0.514213	0.272085	1	181012492	F	II	MR1	Body	opensea	Body-opensea
cg18036273	0.000128064	0.0213336	1.65864	0.119183	0.327011	0.207827	13	49228883	F	II	CYSLTR2	5'UTR	opensea	5'UTR-opensea
cg22437480	0.000128268	0.0213486	1.65706	0.316818	0.517828	0.20101	6	110796295	F	II	SLC22A16	Body	shore	Body-shore
cg00593814	0.00012882	0.0213785	1.65277	0.14022	0.394166	0.253946	16	28121951	F	II	XPO6	Body	opensea	Body-opensea
cg10703154	0.000128987	0.021394	1.65148	0.220329	0.508071	0.287742	2	136774599	F	II		IGR	opensea	IGR-opensea
cg03664994	0.000129028	0.021394	1.65116	0.0965436	0.331103	0.234559	2	55246602	F	II	RTN4	Body	opensea	Body-opensea
cg00156232	0.000129234	0.0214151	1.64958	0.388068	0.666412	0.278344	7	65417317	F	II	VKORC1L1	Body	opensea	Body-opensea
cg27160485	0.000129299	0.0214151	1.64907	0.146339	0.34958	0.203241	9	125795933	F	II	GPR21	1stExon	opensea	1stExon-opensea
cg24938761	0.000129377	0.0214151	1.64847	0.110386	0.310968	0.200582	19	2091406	R	II	MOBKL2A	5'UTR	shelf	5'UTR-shelf
cg05422796	0.000129409	0.0214151	1.64823	0.133903	0.352622	0.21872	18	5297381	F	II	ZFP161	TSS1500	shore	TSS1500-shore
cg06724500	0.000129431	0.0214151	1.64805	0.100546	0.318915	0.218369	5	40669927	R	II		IGR	opensea	IGR-opensea
cg22759407	0.00012955	0.0214161	1.64714	0.16426	0.440684	0.276424	5	58656075	F	II	PDE4D	Body	opensea	Body-opensea
cg13030383	0.000129569	0.0214161	1.64699	0.1823	0.421583	0.239283	18	24326955	F	II		IGR	opensea	IGR-opensea
cg20317748	0.000129631	0.0214161	1.64651	0.129768	0.333927	0.204158	15	40633124	F	II	C15orf52	1stExon	opensea	1stExon-opensea
cg13233583	0.000129821	0.0214161	1.64506	0.115798	0.318948	0.20315	12	10126938	R	II	CLEC12A	Body	opensea	Body-opensea
cg08361872	0.000129943	0.021424	1.64412	0.176678	0.412704	0.236026	5	173356451	R	II	CPEB4	Body	opensea	Body-opensea
cg08721324	0.000130143	0.021424	1.64258	0.253175	0.456431	0.203256	16	89384602	F	II	ANKRD11	5'UTR	opensea	5'UTR-opensea
cg11484539	0.000130213	0.021424	1.64205	0.112395	0.329172	0.216776	2	24578049	R	II	ITSN2	5'UTR	opensea	5'UTR-opensea
cg17154054	0.000130335	0.0214253	1.64111	0.117677	0.332893	0.215216	17	8848224	F	II	PIK3R5	5'UTR	opensea	5'UTR-opensea
cg23182756	0.000130526	0.0214257	1.63965	0.110427	0.312087	0.20166	16	66559965	F	II	TK2	Body	opensea	Body-opensea
cg01248273	0.000130714	0.0214318	1.63822	0.186044	0.437779	0.251734	2	160589097	R	II	2007-03-01	TSS1500	opensea	TSS1500-opensea
cg17374310	0.000130844	0.0214318	1.63722	0.126731	0.375304	0.248573	2	175842284	R	II	CHN1	Body	opensea	Body-opensea
cg07579732	0.000130844	0.0214318	1.63722	0.149494	0.373728	0.224233	12	883340	F	II	WNK1	Body	opensea	Body-opensea
cg18855165	0.000131099	0.0214505	1.63528	0.0987312	0.345019	0.246288	9	93959685	R	II		IGR	shelf	IGR-shelf
cg01239499	0.0001314	0.0214726	1.633	0.16029	0.464869	0.304579	7	30210587	F	II		IGR	opensea	IGR-opensea
cg09647122	0.000131473	0.02148	1.63244	0.10795	0.348269	0.240319	8	90900476	R	II		IGR	opensea	IGR-opensea
cg07227049	0.000131606	0.0214809	1.63143	0.168479	0.450473	0.281994	2	58335008	F	II	VRK2	Body	opensea	Body-opensea
cg14999035	0.000131761	0.0214858	1.63026	0.0987998	0.37462	0.27582	3	15840275	R	II	ANKRD28	TSS1500	opensea	TSS1500-opensea
cg26313511	0.000132099	0.0215214	1.6277	0.194399	0.422863	0.228465	3	125053815	R	II	ZNF148	5'UTR	opensea	5'UTR-opensea
cg26950588	0.000132526	0.0215466	1.62448	0.109216	0.321526	0.21231	9	71166379	F	II		IGR	opensea	IGR-opensea
cg19118951	0.000132537	0.0215466	1.62439	0.248809	0.455251	0.206441	21	35575070	R	I		IGR	shore	IGR-shore
cg16691087	0.00013258	0.0215466	1.62407	0.439494	0.651318	0.211824	20	20036684	F	II	C20orf26	5'UTR	shelf	5'UTR-shelf
cg21027759	0.000132691	0.0215499	1.62323	0.137874	0.378589	0.240715	1	206970717	F	II	IL19	TSS1500	opensea	TSS1500-opensea
cg16397001	0.000132738	0.0215499	1.62288	0.149173	0.394804	0.245631	15	58692141	R	II		IGR	opensea	IGR-opensea
cg12074801	0.00013279	0.0215505	1.62249	0.114323	0.357356	0.243033	8	37967091	R	II	ASH2L	5'UTR	shelf	5'UTR-shelf
cg14281591	0.00013281	0.0215505	1.62234	0.213704	0.486792	0.273089	13	73636077	F	II	KLF5	Body	shore	Body-shore
cg13495130	0.000133024	0.0215554	1.62073	0.101227	0.307132	0.205904	1	230289718	R	II	GALNT2	Body	opensea	Body-opensea
cg17714799	0.000133255	0.0215703	1.619	0.106277	0.333005	0.226728	4	110625080	R	II	CASP6	TSS1500	shore	TSS1500-shore
cg24896703	0.00013359	0.0215953	1.6165	0.1094	0.327081	0.21768	5	150575512	F	II	CCDC69	Body	opensea	Body-opensea
cg26478331	0.000133623	0.0215953	1.61625	0.0979735	0.330029	0.232056	12	78412862	F	II	NAV3	Body	opensea	Body-opensea
cg13206941	0.000133625	0.0215953	1.61623	0.206995	0.462336	0.255341	4	185781248	F	II		IGR	opensea	IGR-opensea
cg09365759	0.000133902	0.0215981	1.61417	0.119408	0.350158	0.23075	2	28182529	R	II	BRE	Body	opensea	Body-opensea
cg03463948	0.000134081	0.0216054	1.61283	0.174745	0.435816	0.261071	11	122612858	F	II	UBASH3B	Body	opensea	Body-opensea
cg01497262	0.000134221	0.0216109	1.61179	0.127465	0.375428	0.247963	2	43635730	R	II	THADA	Body	opensea	Body-opensea
cg12488187	0.000134522	0.0216213	1.60956	0.175852	0.400577	0.224725	12	65671664	R	II	MSRB3	TSS1500	shore	TSS1500-shore
cg15072057	0.00013465	0.0216248	1.60861	0.175957	0.444818	0.26886	11	111716149	R	II	ALG9	Body	opensea	Body-opensea
cg01699998	0.000134676	0.0216248	1.60842	0.228826	0.446061	0.217234	2	65015063	F	II		IGR	opensea	IGR-opensea
cg14950616	0.000134789	0.0216383	1.60758	0.16259	0.394047	0.231457	1	47053057	F	II	MKNK1	Body	opensea	Body-opensea
cg08290733	0.000135103	0.0216546	1.60525	0.145095	0.361258	0.216164	6	10519310	F	II		IGR	opensea	IGR-opensea
cg19196676	0.00013538	0.0216598	1.60321	0.156717	0.410616	0.253898	12	45598674	R	II	PLEKHA8P1	Body	opensea	Body-opensea
cg22257514	0.000135494	0.0216723	1.60237	0.142663	0.406422	0.26376	6	82672142	F	II		IGR	opensea	IGR-opensea
cg06127601	0.000135552	0.021673	1.60194	0.151779	0.401349	0.24957	5	6607399	R	II	NSUN2	Body	opensea	Body-opensea
cg03779251	0.000136341	0.021705	1.59615	0.143649	0.447855	0.304206	6	35801652	F	II	SRPK1	3'UTR	opensea	3'UTR-opensea
cg01241390	0.000136505	0.021705	1.59495	0.151361	0.397047	0.245686	5	80596277	F	II	RNU5E	Body	shore	Body-shore
cg23240927	0.000136566	0.021705	1.5945	0.143996	0.370533	0.226537	11	1320497	F	II	TOLLIP	Body	shelf	Body-shelf
cg14723713	0.000136575	0.021705	1.59443	0.126034	0.386264	0.26023	6	159513945	R	II		IGR	opensea	IGR-opensea
cg01244663	0.000136664	0.021705	1.59378	0.182592	0.396736	0.214144	13	75801289	R	II		IGR	opensea	IGR-opensea
cg00471371	0.000136719	0.021705	1.59338	0.156007	0.447422	0.291416	18	74114728	F	II	ZNF516	Body	island	Body-island
cg11557901	0.000136748	0.021705	1.59317	0.137003	0.408025	0.271022	9	128022358	F	II		IGR	shore	IGR-shore
cg12889391	0.000136895	0.021705	1.5921	0.1413	0.373559	0.232259	12	42593535	R	II	YAF2	Body	opensea	Body-opensea
cg01775952	0.000136907	0.021705	1.59201	0.104188	0.32499	0.220802	12	11962207	F	II	ETV6	Body	opensea	Body-opensea
cg23448874	0.000136935	0.021705	1.59181	0.190894	0.392716	0.201821	12	48170772	F	II	SLC48A1	Body	shelf	Body-shelf
cg16834953	0.000137008	0.021705	1.59127	0.130573	0.37054	0.239967	16	50748861	R	II	NOD2	Body	opensea	Body-opensea
cg18111248	0.00013704	0.021705	1.59104	0.189676	0.431695	0.242019	2	237657200	R	II		IGR	opensea	IGR-opensea
cg18332229	0.000137084	0.021705	1.59072	0.243638	0.464283	0.220644	7	971130	F	II	ADAP1	Body	shelf	Body-shelf
cg07827855	0.000137277	0.021705	1.58931	0.449945	0.660431	0.210486	12	27491123	F	II	ARNTL2	Body	opensea	Body-opensea
cg05936004	0.00013764	0.0217226	1.58667	0.168871	0.443969	0.275098	3	130693828	F	II	ATP2C1	Body	opensea	Body-opensea
cg25739938	0.000137793	0.0217368	1.58556	0.170199	0.422969	0.25277	2	9610621	R	II	CPSF3	Body	shelf	Body-shelf
cg19245776	0.000137831	0.0217368	1.58529	0.289184	0.512275	0.223092	12	11938826	F	II	ETV6	Body	opensea	Body-opensea
cg09213710	0.000138205	0.0217392	1.58258	0.177612	0.403281	0.225669	9	107953895	R	II		IGR	opensea	IGR-opensea
cg02812831	0.00013827	0.0217392	1.58212	0.25983	0.501923	0.242094	17	8446701	R	II	MYH10	Body	opensea	Body-opensea
cg26458306	0.000138284	0.0217392	1.58201	0.135635	0.376145	0.24051	11	34361072	F	II	ABTB2	Body	opensea	Body-opensea
cg11362620	0.000138299	0.0217392	1.58191	0.150003	0.430599	0.280596	3	134262162	R	II	CEP63	Body	opensea	Body-opensea
cg18934187	0.000138456	0.0217511	1.58077	0.288889	0.536473	0.247584	18	51882189	R	II	STARD6	TSS1500	shore	TSS1500-shore
cg18033092	0.000138462	0.0217511	1.58073	0.361676	0.579969	0.218293	11	47024513	R	II	C11orf49	Body	opensea	Body-opensea
cg12044703	0.000138633	0.0217609	1.57949	0.136911	0.427811	0.2909	17	60973054	R	II	MIR548W	Body	opensea	Body-opensea
cg26720491	0.000138665	0.0217609	1.57926	0.123999	0.36011	0.236111	1	167517766	R	II	CREG1	Body	opensea	Body-opensea
cg26344426	0.000138708	0.0217609	1.57895	0.273845	0.537725	0.26388	17	14112773	R	II		IGR	shelf	IGR-shelf
cg19724256	0.000138913	0.0217632	1.57748	0.190409	0.43732	0.246911	12	26625047	F	II	ITPR2	Body	opensea	Body-opensea
cg09277541	0.000138977	0.0217632	1.57702	0.118408	0.388429	0.270021	21	34677002	F	II		IGR	opensea	IGR-opensea
cg00899659	0.000138995	0.0217632	1.57689	0.130218	0.349366	0.219148	10	45495971	R	II	C10orf25	Body	shore	Body-shore
cg09248399	0.000139049	0.0217632	1.5765	0.11726	0.338842	0.221582	16	81583089	R	II	CMIP	Body	opensea	Body-opensea
cg06452258	0.000139117	0.0217632	1.57601	0.135305	0.349433	0.214128	2	60597809	F	II		IGR	opensea	IGR-opensea
cg02654372	0.000139325	0.0217632	1.57452	0.152479	0.395009	0.24253	6	73575334	R	II	KCNQ5	Body	opensea	Body-opensea
cg11050793	0.000139693	0.021766	1.57189	0.195211	0.396095	0.200884	12	124876650	F	I	NCOR2	Body	shelf	Body-shelf
cg16558770	0.000139902	0.021777	1.57039	0.161242	0.412742	0.2515	15	90548037	R	II	ZNF710	5'UTR	shelf	5'UTR-shelf
cg14330209	0.000140216	0.0217965	1.56815	0.120695	0.360292	0.239597	12	105061075	F	II	CHST11	Body	opensea	Body-opensea
cg03831756	0.000140268	0.0217965	1.56778	0.186231	0.412462	0.22623	22	20747630	R	II	ZNF74	TSS1500	shore	TSS1500-shore
cg27360869	0.000140741	0.0218341	1.56442	0.125425	0.354491	0.229066	8	38024481	R	II	LSM1	Body	opensea	Body-opensea
cg16603916	0.000140885	0.0218423	1.5634	0.155885	0.360999	0.205114	1	21615863	F	II	ECE1	Body	shore	Body-shore
cg02897385	0.000141057	0.021851	1.56217	0.300866	0.602407	0.301541	5	142528481	R	II	ARHGAP26	Body	opensea	Body-opensea
cg14398724	0.000141153	0.0218522	1.56149	0.193079	0.437495	0.244416	6	13462406	F	II	GFOD1	Body	opensea	Body-opensea
cg09535443	0.000141262	0.0218556	1.56072	0.14877	0.405694	0.256923	11	112193244	R	II	LOC283140	Body	opensea	Body-opensea
cg11118092	0.000141547	0.0218769	1.55871	0.194674	0.467998	0.273324	3	112194528	R	II	BTLA	Body	opensea	Body-opensea
cg17000067	0.000141711	0.0218841	1.55756	0.153993	0.363897	0.209904	1	10438709	F	II	KIF1B	3'UTR	opensea	3'UTR-opensea
cg22259797	0.000142038	0.0218908	1.55525	0.170274	0.392235	0.221961	11	118986860	F	I	C2CD2L	Body	opensea	Body-opensea
cg03346852	0.000142144	0.0218908	1.5545	0.138649	0.366497	0.227848	11	3744503	F	II	NUP98	Body	opensea	Body-opensea
cg26105956	0.000142304	0.0218908	1.55338	0.16547	0.384801	0.219331	1	154471433	R	II	SHE	Body	shelf	Body-shelf
cg19045948	0.000142417	0.0218908	1.55259	0.131429	0.377771	0.246342	9	129324105	F	II		IGR	opensea	IGR-opensea
cg11534243	0.000142455	0.0218908	1.55232	0.0937901	0.368741	0.274951	10	12126715	F	II	DHTKD1	Body	opensea	Body-opensea
cg19619882	0.000142462	0.0218908	1.55227	0.0955946	0.30052	0.204925	8	123922703	R	II	ZHX2	5'UTR	opensea	5'UTR-opensea
cg12720000	0.000142487	0.0218908	1.55209	0.304621	0.522394	0.217773	1	81679111	R	II		IGR	opensea	IGR-opensea
cg06011270	0.000142875	0.0219128	1.54938	0.123882	0.333064	0.209183	17	25572026	F	II		IGR	opensea	IGR-opensea
cg02898678	0.000142881	0.0219128	1.54934	0.118685	0.345557	0.226872	10	104748915	R	II	CNNM2	Body	opensea	Body-opensea
cg26547816	0.00014303	0.0219128	1.54829	0.280676	0.521068	0.240392	5	142527658	F	II	ARHGAP26	Body	opensea	Body-opensea
cg02731880	0.000143037	0.0219128	1.54824	0.119247	0.327397	0.208151	15	64405204	F	II	SNX1	Body	opensea	Body-opensea
cg04675844	0.000143212	0.0219128	1.54702	0.152972	0.478129	0.325158	8	42377477	R	II	SLC20A2	5'UTR	opensea	5'UTR-opensea
cg21085915	0.000143237	0.0219128	1.54684	0.0953883	0.298566	0.203178	6	46738981	F	II		IGR	opensea	IGR-opensea
cg07791286	0.000143256	0.0219128	1.54671	0.164984	0.44489	0.279906	11	72927001	R	II		IGR	shore	IGR-shore
cg23004513	0.000143375	0.0219128	1.54589	0.106911	0.359087	0.252177	3	171792488	F	II	FNDC3B	5'UTR	opensea	5'UTR-opensea
cg04882272	0.000143413	0.0219128	1.54562	0.166939	0.370159	0.203219	2	171825744	F	II		IGR	opensea	IGR-opensea
cg00989806	0.000143508	0.0219128	1.54496	0.338386	0.541648	0.203262	2	240918136	F	II	NDUFA10	Body	opensea	Body-opensea
cg01327169	0.00014351	0.0219128	1.54494	0.244206	0.46774	0.223533	3	183738470	F	II		IGR	shelf	IGR-shelf
cg00454872	0.000143598	0.0219128	1.54433	0.109394	0.348807	0.239413	9	33155642	R	II	B4GALT1	Body	opensea	Body-opensea
cg09586210	0.000143664	0.0219139	1.54387	0.115495	0.45112	0.335625	7	37753356	R	II		IGR	opensea	IGR-opensea
cg02969426	0.000144175	0.0219426	1.54032	0.389589	0.623329	0.233741	13	45775005	F	II	KCTD4	5'UTR	opensea	5'UTR-opensea
cg25198847	0.000144399	0.021944	1.53877	0.210423	0.458876	0.248453	4	113192515	R	II		IGR	opensea	IGR-opensea
cg05697766	0.000144534	0.021944	1.53784	0.150762	0.375935	0.225173	16	84808531	R	II	USP10	Body	opensea	Body-opensea
cg26434859	0.000144554	0.021944	1.5377	0.124921	0.404991	0.28007	6	14596742	R	II		IGR	opensea	IGR-opensea
cg21315017	0.000144571	0.021944	1.53758	0.16558	0.403125	0.237545	20	49201542	R	II	MIR645	TSS1500	opensea	TSS1500-opensea
cg09565754	0.00014461	0.021944	1.53731	0.10173	0.353682	0.251952	16	4104522	F	II	ADCY9	Body	opensea	Body-opensea
cg12020486	0.000144703	0.021947	1.53666	0.324633	0.536909	0.212277	7	130113748	R	II		IGR	opensea	IGR-opensea
cg00429622	0.000144738	0.021947	1.53643	0.148345	0.447627	0.299282	19	3504945	R	II	FZR1	TSS1500	shore	TSS1500-shore
cg22208943	0.000145032	0.0219657	1.53439	0.103924	0.323213	0.219289	2	137082879	F	II		IGR	opensea	IGR-opensea
cg02015961	0.000145159	0.0219672	1.53352	0.183688	0.463708	0.28002	8	20061515	R	II	ATP6V1B2	Body	opensea	Body-opensea
cg21862992	0.00014533	0.0219707	1.53234	0.404935	0.807677	0.402741	11	68658383	F	II		IGR	opensea	IGR-opensea
cg10052599	0.000145439	0.0219783	1.53159	0.267048	0.468768	0.201719	2	176310015	F	II		IGR	opensea	IGR-opensea
cg12560539	0.000145497	0.0219785	1.53119	0.146634	0.347165	0.200531	1	155211645	F	II	GBA	5'UTR	opensea	5'UTR-opensea
cg27216684	0.00014556	0.0219785	1.53076	0.101392	0.303646	0.202255	3	46264352	R	II		IGR	opensea	IGR-opensea
cg12387740	0.000145643	0.0219785	1.53019	0.120542	0.366802	0.246261	16	48467843	F	II	MIR5095	Body	opensea	Body-opensea
cg06500418	0.000145677	0.0219785	1.52995	0.162486	0.445265	0.282779	2	174025843	F	II	ZAK	Body	opensea	Body-opensea
cg06324993	0.000145875	0.0219785	1.5286	0.503439	0.723862	0.220422	2	228335869	F	II	MIR5703	TSS1500	shore	TSS1500-shore
cg25315031	0.000145887	0.0219785	1.52852	0.175376	0.376993	0.201617	3	71804598	R	II	EIF4E3	TSS1500	shore	TSS1500-shore
cg20588986	0.000145898	0.0219785	1.52844	0.133652	0.39109	0.257437	1	26342063	F	II		IGR	opensea	IGR-opensea
cg07584516	0.00014592	0.0219785	1.52829	0.143573	0.365625	0.222052	13	42269266	F	II	VWA8	Body	opensea	Body-opensea
cg06926818	0.000145924	0.0219785	1.52826	0.204778	0.532999	0.328221	7	29523160	R	II	CHN2	TSS1500	opensea	TSS1500-opensea
cg25907075	0.000145935	0.0219785	1.52819	0.10049	0.332275	0.231786	15	68037313	R	II	MAP2K5	Body	opensea	Body-opensea
cg16886835	0.000145942	0.0219785	1.52814	0.139153	0.370037	0.230884	7	30503544	R	II	NOD1	5'UTR	opensea	5'UTR-opensea
cg24860589	0.00014631	0.0219946	1.52562	0.640562	0.881453	0.24089	11	129941906	F	II	APLP2	Body	shore	Body-shore
cg13396713	0.000146326	0.0219946	1.52551	0.155279	0.399095	0.243816	17	505019	R	II	VPS53	Body	opensea	Body-opensea
cg16172955	0.000146347	0.0219946	1.52537	0.17855	0.425427	0.246877	17	17179426	R	II	COPS3	Body	opensea	Body-opensea
cg22101304	0.00014641	0.0219946	1.52493	0.240516	0.488426	0.247911	22	23763821	F	II		IGR	opensea	IGR-opensea
cg06430860	0.000146441	0.0219946	1.52472	0.137004	0.395665	0.258661	3	15651863	F	II	BTD	5'UTR	opensea	5'UTR-opensea
cg04041380	0.000146492	0.0219946	1.52438	0.165598	0.373478	0.20788	3	172041893	F	II	FNDC3B	Body	opensea	Body-opensea
cg26144749	0.000146864	0.022004	1.52184	0.228883	0.454362	0.225479	20	42568264	F	II	TOX2	Body	opensea	Body-opensea
cg26006714	0.000147083	0.0220195	1.52035	0.160825	0.418195	0.25737	10	73989551	R	II	ANAPC16	Body	opensea	Body-opensea
cg19143283	0.000147308	0.0220297	1.51882	0.145636	0.394497	0.248862	21	34152493	R	II	C21orf62-AS1	Body	opensea	Body-opensea
cg23361127	0.000147445	0.0220354	1.51789	0.250017	0.465278	0.215261	5	73939283	R	II		IGR	shore	IGR-shore
cg08700083	0.000147466	0.0220354	1.51775	0.13194	0.347467	0.215528	4	48382815	F	II	SLAIN2	Body	opensea	Body-opensea
cg23137881	0.000147663	0.0220457	1.51641	0.175182	0.4683	0.293118	4	159857583	F	II	C4orf45	Body	opensea	Body-opensea
cg23365971	0.000147715	0.0220457	1.51606	0.132852	0.371456	0.238604	20	2292148	R	II	TGM3	Body	opensea	Body-opensea
cg01821345	0.000148047	0.0220731	1.51382	0.187227	0.48586	0.298633	17	40407147	F	II	STAT5B	5'UTR	opensea	5'UTR-opensea
cg25322672	0.000148106	0.0220776	1.51341	0.154166	0.366605	0.212439	9	97624250	F	II	C9orf3	Body	opensea	Body-opensea
cg12026822	0.000148426	0.0220781	1.51126	0.10215	0.344603	0.242453	18	74216905	R	II		IGR	opensea	IGR-opensea
cg07737929	0.000148502	0.0220781	1.51075	0.25299	0.482455	0.229465	17	4093344	F	II	ANKFY1	Body	opensea	Body-opensea
cg13321166	0.000148531	0.0220781	1.51055	0.146601	0.372046	0.225445	11	59824038	R	II	MS4A3	TSS200	opensea	TSS200-opensea
cg06559306	0.000148543	0.0220781	1.51047	0.194528	0.416343	0.221815	15	42392750	F	II		IGR	opensea	IGR-opensea
cg25936902	0.000148721	0.0220854	1.50927	0.109434	0.329688	0.220254	13	30982971	R	II		IGR	shore	IGR-shore
cg00934800	0.000148781	0.0220856	1.50887	0.202516	0.458239	0.255722	20	1806293	R	II		IGR	opensea	IGR-opensea
cg20222562	0.000148911	0.0221005	1.50799	0.136229	0.376054	0.239825	6	113993995	F	II		IGR	opensea	IGR-opensea
cg20164557	0.000148959	0.0221033	1.50767	0.122949	0.379479	0.256531	4	184916766	R	II	STOX2	Body	opensea	Body-opensea
cg20922407	0.000149094	0.0221102	1.50676	0.121279	0.3789	0.257621	2	225749057	R	II	DOCK10	Body	opensea	Body-opensea
cg19942731	0.00014924	0.022123	1.50578	0.0989289	0.303454	0.204525	22	45609421	F	II	C22orf9	Body	opensea	Body-opensea
cg00969154	0.000149588	0.0221482	1.50345	0.265209	0.472102	0.206892	6	15401024	F	I	JARID2	Body	opensea	Body-opensea
cg19262473	0.000149655	0.0221493	1.50301	0.302553	0.5292	0.226647	2	25805546	F	II	DTNB	Body	opensea	Body-opensea
cg24621453	0.000149768	0.0221529	1.50225	0.139532	0.342866	0.203335	1	9338383	R	II		IGR	opensea	IGR-opensea
cg25869196	0.000149935	0.0221606	1.50113	0.355285	0.580184	0.224899	2	102952419	F	II	IL1RL1	5'UTR	opensea	5'UTR-opensea
cg06772267	0.000151018	0.0222247	1.49393	0.129803	0.343414	0.21361	2	240422779	R	II		IGR	opensea	IGR-opensea
cg17352215	0.000151132	0.0222314	1.49317	0.280337	0.49706	0.216723	15	90698455	F	II		IGR	opensea	IGR-opensea
cg00577668	0.000151231	0.0222372	1.49252	0.12239	0.405582	0.283192	8	96060712	F	II	NDUFAF6	Body	opensea	Body-opensea
cg19401149	0.000151377	0.0222431	1.49156	0.163643	0.384139	0.220496	8	6796618	R	II	DEFA4	TSS1500	opensea	TSS1500-opensea
cg05888181	0.000151416	0.0222431	1.4913	0.126955	0.393639	0.266685	8	1952319	F	II	KBTBD11	3'UTR	shore	3'UTR-shore
cg03677021	0.00015142	0.0222431	1.49127	0.130963	0.3797	0.248737	1	109582945	R	II	WDR47	5'UTR	shore	5'UTR-shore
cg08459290	0.000151749	0.0222535	1.4891	0.203906	0.453506	0.2496	2	25873333	F	II	DTNB	TSS1500	opensea	TSS1500-opensea
cg23965049	0.000151814	0.0222535	1.48867	0.127926	0.444791	0.316865	2	207993750	F	II	KLF7	Body	opensea	Body-opensea
cg24470379	0.000151938	0.0222535	1.48785	0.0971991	0.330634	0.233434	12	13145715	R	II	HEBP1	Body	opensea	Body-opensea
cg11357013	0.000151991	0.0222569	1.48751	0.121495	0.341994	0.2205	15	73588054	F	II	NEO1	Body	opensea	Body-opensea
cg01788910	0.00015254	0.0223032	1.4839	0.612127	0.838228	0.226102	21	44473568	R	II	CBS	3'UTR	shore	3'UTR-shore
cg14476266	0.000152546	0.0223032	1.48386	0.14458	0.347521	0.202942	2	71304482	R	II	NAGK	Body	opensea	Body-opensea
cg13366774	0.000152684	0.0223065	1.48295	0.224672	0.527201	0.302528	12	10336861	F	II	C12orf59	Body	opensea	Body-opensea
cg00457779	0.000152744	0.0223065	1.48256	0.130103	0.361668	0.231565	5	39272488	R	II		IGR	opensea	IGR-opensea
cg26861460	0.000153113	0.0223381	1.48014	0.117153	0.322136	0.204983	22	44575455	R	II	PARVG	TSS1500	opensea	TSS1500-opensea
cg19205426	0.000153334	0.0223449	1.4787	0.120736	0.335351	0.214615	8	48282677	F	II	SPIDR	Body	opensea	Body-opensea
cg02725110	0.00015334	0.0223449	1.47866	0.170157	0.398852	0.228696	8	134698294	F	II		IGR	opensea	IGR-opensea
cg18558767	0.000153407	0.0223472	1.47822	0.122555	0.342338	0.219783	3	71592056	F	II	FOXP1	5'UTR	opensea	5'UTR-opensea
cg14044785	0.000153415	0.0223472	1.47817	0.146686	0.3627	0.216013	2	43560368	F	II	THADA	Body	opensea	Body-opensea
cg07896832	0.000153652	0.0223687	1.47662	0.126248	0.387144	0.260897	8	67975874	R	II	CSPP1	TSS1500	shore	TSS1500-shore
cg25938803	0.000153708	0.0223724	1.47626	0.135322	0.361832	0.22651	2	43767347	F	II	THADA	Body	opensea	Body-opensea
cg16649792	0.000154021	0.0223918	1.47422	0.217976	0.482829	0.264852	5	34001680	F	II	AMACR	Body	opensea	Body-opensea
cg16762030	0.000154364	0.0224029	1.472	0.109314	0.349072	0.239758	15	50148234	R	II		IGR	opensea	IGR-opensea
cg13831136	0.00015446	0.0224033	1.47137	0.183186	0.435476	0.25229	6	30070342	R	II		IGR	shore	IGR-shore
cg23738183	0.000154541	0.0224033	1.47085	0.126045	0.333416	0.207371	12	125481704	R	II	BRI3BP	Body	shelf	Body-shelf
cg07089950	0.000154642	0.0224033	1.47019	0.144956	0.355912	0.210957	6	43769743	F	II		IGR	opensea	IGR-opensea
cg10411221	0.000154777	0.0224033	1.46932	0.312538	0.524269	0.211731	6	32904317	R	II	HLA-DMB	Body	opensea	Body-opensea
cg05089897	0.000154844	0.0224033	1.46889	0.32169	0.558137	0.236446	21	38886664	F	II	DYRK1A	3'UTR	opensea	3'UTR-opensea
cg07805029	0.000154989	0.0224033	1.46795	0.35179	0.572381	0.220591	1	92953256	F	II	GFI1	TSS1500	shore	TSS1500-shore
cg25757820	0.000155111	0.0224033	1.46716	0.176608	0.477216	0.300608	2	224819307	R	II		IGR	shelf	IGR-shelf
cg17952474	0.000155128	0.0224033	1.46705	0.117736	0.355833	0.238096	21	40302850	F	II	LOC400867	Body	opensea	Body-opensea
cg02656474	0.000155146	0.0224033	1.46693	0.460678	0.670796	0.210118	12	22198837	F	II	CMAS	TSS1500	shore	TSS1500-shore
cg07460883	0.000155447	0.0224245	1.46499	0.184712	0.39389	0.209179	11	65378788	F	II	MAP3K11	Body	shelf	Body-shelf
cg03340036	0.000155538	0.0224246	1.46441	0.198164	0.436075	0.237912	4	89446409	F	II	PIGY	TSS1500	shore	TSS1500-shore
cg02412703	0.000155581	0.0224266	1.46413	0.18975	0.465183	0.275433	5	179058215	F	II		IGR	shore	IGR-shore
cg01004980	0.000155658	0.0224289	1.46364	0.453712	0.654109	0.200397	3	48883069	F	II	PRKAR2A	Body	shore	Body-shore
cg17422574	0.000155723	0.022434	1.46322	0.153986	0.393227	0.239241	2	55245098	F	II	RTN4	Body	opensea	Body-opensea
cg02825178	0.000155899	0.0224363	1.46208	0.286929	0.514212	0.227283	11	4071624	F	II	STIM1	Body	opensea	Body-opensea
cg07393105	0.000156182	0.0224363	1.46027	0.113072	0.429838	0.316766	7	66095842	R	II	KCTD7	Body	shore	Body-shore
cg11741468	0.000156299	0.0224363	1.45952	0.137074	0.418776	0.281702	11	112065525	F	II	BCO2	Body	opensea	Body-opensea
cg21968688	0.000156352	0.0224363	1.45918	0.144572	0.361922	0.21735	2	157262380	F	II		IGR	opensea	IGR-opensea
cg11883121	0.000156363	0.0224363	1.4591	0.128375	0.381222	0.252846	1	154721081	R	II	KCNN3	Body	opensea	Body-opensea
cg08545593	0.000156383	0.0224363	1.45898	0.11165	0.319616	0.207966	20	57582856	F	II	CTSZ	TSS1500	shore	TSS1500-shore
cg13984117	0.00015646	0.0224363	1.45849	0.254656	0.458419	0.203763	19	16392261	F	II		IGR	shelf	IGR-shelf
cg14044685	0.000157179	0.0224951	1.45389	0.155568	0.430465	0.274897	11	32860614	R	II	PRRG4	Body	opensea	Body-opensea
cg07878585	0.000157231	0.0224951	1.45356	0.114243	0.33921	0.224967	6	136822860	R	II	MAP7	Body	opensea	Body-opensea
cg05075327	0.000157381	0.022504	1.45261	0.138512	0.398832	0.26032	9	114699790	F	II		IGR	opensea	IGR-opensea
cg03150234	0.000157509	0.0225133	1.45179	0.495415	0.723899	0.228484	1	226848943	F	II	ITPKB-IT1	Body	opensea	Body-opensea
cg01227064	0.000157637	0.0225141	1.45098	0.624847	0.825194	0.200347	3	99555723	R	II	FILIP1L	Body	opensea	Body-opensea
cg15987788	0.00015811	0.0225421	1.44798	0.144297	0.376946	0.232649	15	80469670	R	II	FAH	Body	opensea	Body-opensea
cg08757828	0.000158284	0.0225421	1.44688	0.315451	0.643825	0.328374	11	68638100	F	II		IGR	opensea	IGR-opensea
cg11643872	0.000158291	0.0225421	1.44683	0.198783	0.433913	0.235129	11	60932666	F	II		IGR	shelf	IGR-shelf
cg02765696	0.000158505	0.0225421	1.44548	0.147281	0.396226	0.248945	5	82608788	F	II	XRCC4	Body	opensea	Body-opensea
cg02241759	0.00015859	0.0225421	1.44494	0.103145	0.305541	0.202396	3	119528300	R	II	NR1I2	Body	shore	Body-shore
cg19213703	0.00015864	0.0225421	1.44462	0.457662	0.691197	0.233535	3	177554561	R	II		IGR	opensea	IGR-opensea
cg15460321	0.000158734	0.0225421	1.44403	0.330208	0.553082	0.222874	6	45447935	F	II	RUNX2	Body	opensea	Body-opensea
cg27008106	0.000158749	0.0225421	1.44394	0.139554	0.381574	0.242019	11	92818607	R	II		IGR	opensea	IGR-opensea
cg08622826	0.000158906	0.0225421	1.44295	0.192459	0.401217	0.208758	8	134094692	R	II	TG	Body	opensea	Body-opensea
cg16683571	0.000159172	0.0225421	1.44127	0.24422	0.488478	0.244258	9	128099545	R	II	GAPVD1	Body	opensea	Body-opensea
cg10891461	0.000159209	0.0225421	1.44104	0.119108	0.354847	0.235739	5	157254552	R	II	CLINT1	Body	opensea	Body-opensea
cg13643186	0.00015927	0.0225421	1.44066	0.181487	0.406574	0.225087	3	52877402	R	II	TMEM110-MUSTN1	Body	opensea	Body-opensea
cg12629186	0.00015931	0.0225421	1.4404	0.256504	0.516288	0.259784	20	33222426	R	II	PIGU	ExonBnd	opensea	ExonBnd-opensea
cg03946339	0.000159651	0.0225651	1.43826	0.088452	0.289437	0.200985	5	54601463	F	II	DHX29	Body	shore	Body-shore
cg11543559	0.000159679	0.0225651	1.43809	0.141002	0.42667	0.285668	2	102772623	F	II	IL1R1	5'UTR	opensea	5'UTR-opensea
cg01560354	0.000159897	0.0225765	1.43672	0.115197	0.34302	0.227823	2	43767446	F	II	THADA	Body	opensea	Body-opensea
cg27586626	0.000159916	0.0225765	1.4366	0.168046	0.368059	0.200013	2	8438973	R	II	LINC00299	Body	opensea	Body-opensea
cg22278294	0.000160199	0.0225985	1.43483	0.148221	0.406152	0.257931	5	39470228	F	II		IGR	opensea	IGR-opensea
cg02160684	0.0001602	0.0225985	1.43482	0.133868	0.376387	0.24252	8	126448033	R	II	TRIB1	Body	shelf	Body-shelf
cg12010464	0.000160609	0.0226157	1.43227	0.346926	0.548697	0.201771	11	5735113	F	II		IGR	opensea	IGR-opensea
cg09043230	0.000160648	0.0226157	1.43202	0.136415	0.354361	0.217946	16	71844102	F	II	AP1G1	TSS1500	shore	TSS1500-shore
cg17090611	0.000160656	0.0226157	1.43197	0.160153	0.441242	0.281089	8	17017866	F	II	ZDHHC2	Body	shelf	Body-shelf
cg24130392	0.00016094	0.0226294	1.4302	0.216558	0.462566	0.246008	11	72927022	R	II		IGR	shore	IGR-shore
cg27510066	0.000160987	0.0226294	1.42991	0.139861	0.438842	0.29898	8	19536244	F	II	CSGALNACT1	Body	opensea	Body-opensea
cg26291072	0.000161094	0.0226386	1.42924	0.126974	0.367256	0.240282	17	7071363	F	II		IGR	opensea	IGR-opensea
cg09459451	0.000161149	0.0226386	1.4289	0.114591	0.370175	0.255584	2	39063259	F	II	DHX57	Body	opensea	Body-opensea
cg07790489	0.000161157	0.0226386	1.42885	0.13093	0.353269	0.222339	1	232756306	F	II		IGR	opensea	IGR-opensea
cg25192207	0.00016127	0.022641	1.42815	0.234729	0.480435	0.245705	4	1939928	F	II	WHSC1	Body	opensea	Body-opensea
cg01639416	0.000161297	0.022641	1.42798	0.274542	0.490384	0.215842	9	33319097	F	II	NFX1	Body	opensea	Body-opensea
cg19943221	0.000161436	0.0226456	1.42712	0.413372	0.680905	0.267533	20	9181020	R	II	PLCB4	5'UTR	opensea	5'UTR-opensea
cg22255432	0.000161651	0.0226607	1.42578	0.120975	0.324784	0.203809	2	152204729	F	II	LOC101929319	Body	opensea	Body-opensea
cg16416659	0.000161695	0.0226607	1.42551	0.119019	0.33834	0.219321	16	11444071	R	II	RMI2	Body	opensea	Body-opensea
cg20456528	0.000162006	0.0226864	1.42359	0.21526	0.48285	0.26759	12	118644049	F	II	TAOK3	Body	opensea	Body-opensea
cg02142972	0.000162031	0.0226864	1.42343	0.274314	0.478505	0.204191	9	116327210	R	I	RGS3	TSS200	opensea	TSS200-opensea
cg09376835	0.00016262	0.0227263	1.41979	0.135931	0.344834	0.208903	8	131347294	R	II	ASAP1	Body	opensea	Body-opensea
cg05722458	0.000162716	0.0227316	1.4192	0.149623	0.365556	0.215933	17	38262482	F	II		IGR	opensea	IGR-opensea
cg00320269	0.000162939	0.0227363	1.41783	0.147164	0.360467	0.213303	17	437835	R	II	VPS53	Body	opensea	Body-opensea
cg13304638	0.000163209	0.0227575	1.41617	0.161368	0.417102	0.255734	17	80834089	R	II	TBCD	Body	opensea	Body-opensea
cg26928972	0.000163266	0.0227606	1.41582	0.137848	0.388254	0.250406	3	122043799	F	II	CSTA	TSS1500	opensea	TSS1500-opensea
cg06072036	0.000163304	0.0227606	1.41558	0.154348	0.386126	0.231778	11	822402	F	II	PNPLA2	Body	shore	Body-shore
cg27216721	0.000163408	0.0227682	1.41495	0.151807	0.418655	0.266848	21	45601664	R	II		IGR	opensea	IGR-opensea
cg13678096	0.00016359	0.022784	1.41383	0.173901	0.38283	0.208929	1	234987477	F	II		IGR	opensea	IGR-opensea
cg02763933	0.000163612	0.022784	1.41369	0.128335	0.38126	0.252926	7	971351	F	II	ADAP1	Body	shore	Body-shore
cg13011182	0.000163812	0.0227948	1.41247	0.149234	0.367917	0.218683	10	73083223	F	II	SLC29A3	Body	opensea	Body-opensea
cg09880969	0.000163895	0.0228021	1.41197	0.113746	0.323071	0.209325	8	62573859	R	II	ASPH	Body	opensea	Body-opensea
cg26970354	0.00016401	0.0228096	1.41126	0.127288	0.34158	0.214292	5	58652891	R	II	PDE4D	TSS200	opensea	TSS200-opensea
cg04261496	0.000164442	0.0228229	1.40862	0.107215	0.319734	0.212519	7	4753002	R	II	FOXK1	Body	opensea	Body-opensea
cg06280075	0.00016467	0.0228333	1.40723	0.0999718	0.336472	0.2365	1	90058573	F	II	LRRC8B	Body	opensea	Body-opensea
cg03331238	0.000164797	0.0228388	1.40646	0.18503	0.387891	0.202861	5	176329724	R	II		IGR	opensea	IGR-opensea
cg02927682	0.000164851	0.0228388	1.40613	0.247908	0.467785	0.219877	1	54844424	R	I	SSBP3	Body	opensea	Body-opensea
cg26709988	0.000164886	0.0228388	1.40592	0.257144	0.495914	0.23877	16	84860918	R	I	CRISPLD2	5'UTR	opensea	5'UTR-opensea
cg25521400	0.000165807	0.0228905	1.40034	0.127751	0.356981	0.229229	2	62445279	F	II	B3GNT2	5'UTR	opensea	5'UTR-opensea
cg01272182	0.000165822	0.0228905	1.40024	0.120089	0.426213	0.306125	3	48408202	R	II		IGR	opensea	IGR-opensea
cg27501190	0.000165902	0.0228905	1.39976	0.13805	0.393439	0.255389	2	160473496	F	II	LOC643072	Body	shore	Body-shore
cg23895848	0.000166003	0.0228981	1.39915	0.15779	0.364981	0.207192	15	40601569	F	II	PLCB2	TSS1500	opensea	TSS1500-opensea
cg26126272	0.000166346	0.0229194	1.39708	0.167605	0.413053	0.245448	16	84676858	R	II		IGR	opensea	IGR-opensea
cg05625314	0.00016655	0.0229354	1.39585	0.139621	0.363809	0.224188	4	70579593	R	II		IGR	opensea	IGR-opensea
cg16713119	0.000167008	0.0229576	1.3931	0.278895	0.535803	0.256908	8	131005127	R	II	FAM49B	Body	opensea	Body-opensea
cg12278070	0.000167099	0.0229576	1.39255	0.104533	0.389539	0.285006	4	83383646	F	II		IGR	opensea	IGR-opensea
cg06698971	0.000167103	0.0229576	1.39253	0.175463	0.392977	0.217514	2	65605258	R	II	SPRED2	Body	opensea	Body-opensea
cg15724534	0.000167414	0.0229787	1.39066	0.250999	0.503907	0.252907	2	211018363	R	II	C2orf67	Body	opensea	Body-opensea
cg09117588	0.000167441	0.0229787	1.3905	0.215276	0.436736	0.22146	8	23396373	R	II	SLC25A37	Body	opensea	Body-opensea
cg08286700	0.000167679	0.0229912	1.38907	0.452149	0.664154	0.212005	2	31178783	F	II	GALNT14	ExonBnd	opensea	ExonBnd-opensea
cg21585477	0.000167766	0.0229912	1.38855	0.138687	0.362255	0.223568	3	71592501	R	II	MIR1284	TSS1500	opensea	TSS1500-opensea
cg20794855	0.000167844	0.0229912	1.38808	0.192925	0.411829	0.218904	8	67365340	R	II	ADHFE1	Body	opensea	Body-opensea
cg10598545	0.000167901	0.0229912	1.38775	0.0972179	0.334099	0.236881	2	47003075	R	II		IGR	opensea	IGR-opensea
cg07621645	0.000168092	0.0230088	1.38661	0.229267	0.431892	0.202625	2	144503739	R	I	ARHGAP15	Body	opensea	Body-opensea
cg00361264	0.000168355	0.023028	1.38503	0.559015	0.780355	0.22134	1	203198777	F	II	CHIT1	1stExon	opensea	1stExon-opensea
cg14080592	0.000168535	0.023039	1.38396	0.105547	0.313818	0.208272	15	70434018	F	II		IGR	opensea	IGR-opensea
cg05768065	0.00016862	0.023039	1.38346	0.144019	0.415663	0.271644	3	71856140	F	II		IGR	opensea	IGR-opensea
cg19839282	0.000169039	0.0230509	1.38097	0.1662	0.442968	0.276768	22	32039149	F	II		IGR	opensea	IGR-opensea
cg24285391	0.00016913	0.0230509	1.38043	0.189665	0.390153	0.200488	11	10482612	F	II	AMPD3	5'UTR	opensea	5'UTR-opensea
cg07052737	0.000169206	0.0230509	1.37998	0.142704	0.384911	0.242206	2	26224428	R	II		IGR	opensea	IGR-opensea
cg27184673	0.000169269	0.0230517	1.37961	0.157834	0.420028	0.262194	3	188539911	F	II	LPP	Body	opensea	Body-opensea
cg13108341	0.000169762	0.0230832	1.37669	0.0681831	0.272685	0.204502	17	11608711	R	II	DNAH9	Body	opensea	Body-opensea
cg04523623	0.000169857	0.0230832	1.37613	0.536389	0.816934	0.280545	4	41000965	F	II	APBB2	Body	opensea	Body-opensea
cg11083848	0.000169873	0.0230832	1.37603	0.108934	0.350714	0.241779	14	76371681	R	II	TTLL5	Body	opensea	Body-opensea
cg23363263	0.000169935	0.0230832	1.37567	0.179426	0.468761	0.289336	2	224751989	F	II	WDFY1	Body	opensea	Body-opensea
cg26491882	0.000170014	0.0230832	1.3752	0.334356	0.558211	0.223855	3	4607703	R	II	ITPR1	Body	opensea	Body-opensea
cg26021750	0.000170067	0.0230832	1.37488	0.11316	0.319404	0.206245	20	30925034	R	II		IGR	opensea	IGR-opensea
cg07834069	0.000170102	0.0230832	1.37468	0.123103	0.348341	0.225238	17	72524918	R	II	CD300LB	Body	opensea	Body-opensea
cg02530059	0.000170177	0.0230832	1.37424	0.184232	0.408607	0.224375	7	128994387	F	II	AHCYL2	Body	opensea	Body-opensea
cg23283609	0.000170265	0.0230832	1.37372	0.100208	0.317183	0.216975	17	58460868	R	II	USP32	Body	opensea	Body-opensea
cg07954971	0.000170389	0.0230905	1.37299	0.172691	0.401338	0.228647	3	71257755	R	II	FOXP1	5'UTR	opensea	5'UTR-opensea
cg05098827	0.000170803	0.0230971	1.37055	0.183619	0.470324	0.286705	2	217354750	R	II		IGR	opensea	IGR-opensea
cg03778909	0.000170987	0.0230971	1.36947	0.155693	0.361062	0.20537	17	80833393	R	II	TBCD	Body	shelf	Body-shelf
cg07248440	0.000171024	0.0230971	1.36925	0.342051	0.639086	0.297035	16	17472479	R	II	XYLT1	Body	opensea	Body-opensea
cg19351604	0.000171203	0.0231052	1.3682	0.158174	0.432333	0.274158	8	1870722	R	II	ARHGEF10	Body	opensea	Body-opensea
cg20308138	0.00017126	0.0231052	1.36787	0.150232	0.356057	0.205825	5	66597522	R	II		IGR	opensea	IGR-opensea
cg27352433	0.00017144	0.0231082	1.36682	0.159903	0.388363	0.22846	6	90031402	F	II		IGR	opensea	IGR-opensea
cg12622973	0.000171477	0.0231082	1.3666	0.215234	0.499789	0.284555	1	203562198	R	II		IGR	opensea	IGR-opensea
cg00435173	0.00017154	0.0231082	1.36623	0.218365	0.449779	0.231414	17	40284046	F	II	RAB5C	5'UTR	opensea	5'UTR-opensea
cg09535475	0.000171868	0.0231232	1.36431	0.133946	0.423162	0.289216	2	42444827	F	II	EML4	Body	opensea	Body-opensea
cg21234265	0.000172094	0.0231273	1.363	0.17399	0.394649	0.220659	9	132370351	F	II		IGR	shore	IGR-shore
cg13647878	0.00017214	0.0231273	1.36273	0.147981	0.38355	0.235568	12	49639383	F	II	TUBA1C	5'UTR	opensea	5'UTR-opensea
cg08126118	0.000172193	0.0231273	1.36242	0.135579	0.400436	0.264857	13	43930918	F	II	ENOX1	Body	opensea	Body-opensea
cg00789535	0.000172324	0.0231273	1.36166	0.133355	0.382906	0.249551	5	32539013	R	II		IGR	opensea	IGR-opensea
cg25067419	0.000172342	0.0231273	1.36155	0.168203	0.419108	0.250905	8	124057593	R	II		IGR	shelf	IGR-shelf
cg09008259	0.00017237	0.0231273	1.36139	0.151721	0.389492	0.237771	7	73670963	R	II		IGR	shore	IGR-shore
cg09351156	0.000172386	0.0231273	1.3613	0.105015	0.392246	0.287231	6	18436845	F	II	RNF144B	Body	opensea	Body-opensea
cg20620484	0.000172882	0.0231388	1.35841	0.612296	0.837904	0.225608	1	11858027	F	II	MTHFR	Body	opensea	Body-opensea
cg22424399	0.000173114	0.0231488	1.35706	0.226702	0.432777	0.206075	21	36282425	R	II	RUNX1	Body	opensea	Body-opensea
cg00593607	0.000173168	0.0231488	1.35675	0.150766	0.390821	0.240055	12	93530780	F	II		IGR	opensea	IGR-opensea
cg20084702	0.000173335	0.0231538	1.35578	0.19215	0.432214	0.240063	20	36330360	F	II	CTNNBL1	5'UTR	opensea	5'UTR-opensea
cg06789390	0.000173518	0.0231598	1.35472	0.120158	0.420475	0.300317	2	8962430	R	II	KIDINS220	Body	opensea	Body-opensea
cg23097878	0.00017352	0.0231598	1.35471	0.186179	0.39977	0.213591	11	45879730	R	II	CRY2	Body	opensea	Body-opensea
cg15431042	0.0001736	0.0231598	1.35425	0.16187	0.379409	0.217538	10	45948652	F	II	LOC102724323	TSS200	opensea	TSS200-opensea
cg27027206	0.000173639	0.0231598	1.35403	0.122806	0.346742	0.223936	13	42151743	F	II	VWA8	Body	opensea	Body-opensea
cg24257119	0.000173768	0.0231598	1.35328	0.132427	0.409809	0.277381	12	11887650	R	II	ETV6	Body	opensea	Body-opensea
cg01942558	0.000173972	0.0231598	1.3521	0.183158	0.448309	0.265152	2	152214027	F	II	TNFAIP6	TSS200	opensea	TSS200-opensea
cg27412857	0.00017452	0.0232001	1.34894	0.119969	0.359803	0.239834	10	11387394	F	II		IGR	shore	IGR-shore
cg25862392	0.000174972	0.0232271	1.34635	0.24327	0.444564	0.201294	2	47198044	R	II	TTC7A	Body	opensea	Body-opensea
cg01087254	0.000175622	0.0232762	1.34262	0.118579	0.357028	0.238449	15	57052190	R	II		IGR	opensea	IGR-opensea
cg20244265	0.000175654	0.0232763	1.34244	0.169064	0.382244	0.21318	4	74583424	F	II		IGR	opensea	IGR-opensea
cg08870098	0.000175697	0.0232777	1.3422	0.306206	0.566532	0.260327	3	132123313	F	II		IGR	opensea	IGR-opensea
cg22882776	0.00017574	0.0232794	1.34195	0.232818	0.457043	0.224225	17	57806995	R	II	VMP1	5'UTR	opensea	5'UTR-opensea
cg01305109	0.000175776	0.02328	1.34174	0.13154	0.350529	0.218989	2	112768419	R	II	MERTK	Body	opensea	Body-opensea
cg13661827	0.00017595	0.0232875	1.34075	0.176456	0.387573	0.211117	9	111885602	F	II		IGR	shelf	IGR-shelf
cg00030432	0.000176678	0.0233333	1.33661	0.264212	0.465535	0.201323	7	100028974	F	II	MEPCE	1stExon	shore	1stExon-shore
cg05991009	0.000176916	0.0233336	1.33525	0.153686	0.389589	0.235903	2	102080674	R	II	RFX8	Body	opensea	Body-opensea
cg20475797	0.000176961	0.0233336	1.335	0.110738	0.355623	0.244885	4	26767989	F	II		IGR	opensea	IGR-opensea
cg09447811	0.000177244	0.0233393	1.33339	0.13542	0.356495	0.221075	3	121972621	R	II	CASR	5'UTR	opensea	5'UTR-opensea
cg07758947	0.000177315	0.0233393	1.33299	0.148178	0.369014	0.220836	13	99194985	F	II	STK24	Body	opensea	Body-opensea
cg04654716	0.000177368	0.0233393	1.33269	0.339078	0.540641	0.201563	5	74162924	R	II	FAM169A	TSS1500	shore	TSS1500-shore
cg09263189	0.000177411	0.0233393	1.33245	0.124451	0.344099	0.219648	17	25816257	R	II	KSR1	5'UTR	opensea	5'UTR-opensea
cg04339648	0.000177461	0.0233393	1.33216	0.374328	0.582893	0.208565	3	122478582	F	II	HSPBAP1	Body	opensea	Body-opensea
cg00242965	0.000177591	0.0233393	1.33143	0.251682	0.628231	0.376549	11	68658969	F	II	MRPL21	Body	opensea	Body-opensea
cg14052988	0.000177776	0.0233462	1.33038	0.149098	0.361356	0.212259	4	39045278	R	II	KLHL5	TSS1500	shore	TSS1500-shore
cg20695627	0.000177976	0.0233528	1.32925	0.193113	0.473107	0.279994	2	48573478	F	II	FOXN2	Body	opensea	Body-opensea
cg02459120	0.000178024	0.0233528	1.32898	0.338235	0.540241	0.202006	18	60117475	F	II		IGR	opensea	IGR-opensea
cg08955107	0.000178203	0.0233652	1.32798	0.497411	0.704268	0.206856	2	23715993	F	II	KLHL29	5'UTR	opensea	5'UTR-opensea
cg04533831	0.000178645	0.02337	1.32548	0.272307	0.539769	0.267462	14	102499390	R	II	DYNC1H1	ExonBnd	opensea	ExonBnd-opensea
cg06289919	0.000179129	0.0233964	1.32277	0.180992	0.391314	0.210322	1	181097559	R	II		IGR	opensea	IGR-opensea
cg23404097	0.000179212	0.0233964	1.3223	0.237639	0.532338	0.294699	3	45527882	R	II	LARS2-AS1	Body	opensea	Body-opensea
cg01290568	0.000179265	0.0233964	1.32201	0.12687	0.331436	0.204566	2	113593859	F	II	IL1B	5'UTR	opensea	5'UTR-opensea
cg26801613	0.000179292	0.0233964	1.32185	0.377672	0.581361	0.20369	1	87793510	R	II	LMO4	TSS1500	shore	TSS1500-shore
cg03205529	0.000179603	0.0234073	1.32011	0.201964	0.437534	0.23557	13	44869149	R	II		IGR	opensea	IGR-opensea
cg07468327	0.000179683	0.0234073	1.31967	0.264702	0.465604	0.200902	16	54170217	R	II		IGR	opensea	IGR-opensea
cg13739468	0.000179707	0.0234073	1.31953	0.281958	0.537982	0.256024	2	37416839	R	II	SULT6B1	TSS1500	opensea	TSS1500-opensea
cg02595245	0.000179773	0.0234073	1.31916	0.583023	0.95711	0.374088	16	70901240	F	II	HYDIN	Body	opensea	Body-opensea
cg01187055	0.000179881	0.0234104	1.31856	0.161358	0.363567	0.202208	1	52132416	F	II	OSBPL9	Body	opensea	Body-opensea
cg11779949	0.000179904	0.0234104	1.31843	0.171649	0.398508	0.226859	6	15313852	R	II	JARID2	Body	opensea	Body-opensea
cg06867755	0.000179996	0.0234104	1.31792	0.264998	0.476424	0.211427	2	225397387	F	II	CUL3	Body	opensea	Body-opensea
cg04182865	0.000180006	0.0234104	1.31786	0.153559	0.377867	0.224308	5	141346431	R	II	RNF14	TSS200	shelf	TSS200-shelf
cg09396312	0.000180157	0.0234104	1.31702	0.163457	0.394571	0.231114	1	205157410	R	II	DSTYK	Body	opensea	Body-opensea
cg12706260	0.00018042	0.0234169	1.31556	0.268014	0.468776	0.200762	4	89146418	F	II	ABCG2	5'UTR	opensea	5'UTR-opensea
cg09126588	0.000180468	0.0234169	1.31529	0.137022	0.370295	0.233272	5	79799917	R	II	FAM151B	Body	opensea	Body-opensea
cg16315887	0.000180663	0.0234268	1.3142	0.5636	0.765652	0.202052	10	129075375	R	II	DOCK1	Body	opensea	Body-opensea
cg08768473	0.000180886	0.0234318	1.31297	0.128444	0.347098	0.218654	3	71440781	F	II	FOXP1	5'UTR	opensea	5'UTR-opensea
cg23772226	0.000180978	0.0234318	1.31245	0.116196	0.336937	0.220741	22	29225779	F	II		IGR	opensea	IGR-opensea
cg25897519	0.000181057	0.0234318	1.31201	0.32501	0.538198	0.213187	8	41427415	R	II		IGR	shelf	IGR-shelf
cg00622815	0.000181163	0.0234318	1.31143	0.126262	0.425817	0.299555	20	46084231	R	II		IGR	opensea	IGR-opensea
cg11072837	0.000181282	0.0234326	1.31077	0.246525	0.462368	0.215843	10	105793358	R	II	COL17A1	Body	opensea	Body-opensea
cg00357551	0.000181548	0.0234568	1.3093	0.173333	0.380632	0.207299	5	169407472	F	II	FAM196B	5'UTR	opensea	5'UTR-opensea
cg12621097	0.00018157	0.0234568	1.30917	0.244483	0.481995	0.237511	9	88151643	R	II		IGR	opensea	IGR-opensea
cg01898560	0.000182244	0.0234919	1.30545	0.272364	0.565811	0.293447	22	46100066	R	II	ATXN10	Body	opensea	Body-opensea
cg12776720	0.000182333	0.0234919	1.30496	0.131983	0.345917	0.213934	21	35918104	F	II	RCAN1	Body	opensea	Body-opensea
cg20700740	0.00018235	0.0234919	1.30487	0.295387	0.501003	0.205616	1	9339683	F	I		IGR	opensea	IGR-opensea
cg26438215	0.000182453	0.0234931	1.3043	0.173843	0.452726	0.278883	6	166774694	F	II		IGR	opensea	IGR-opensea
cg15132282	0.000183152	0.0235269	1.30045	0.0962468	0.29955	0.203303	2	64488961	F	II		IGR	opensea	IGR-opensea
cg25270819	0.000183285	0.0235292	1.29973	0.219245	0.476469	0.257224	11	58377413	R	II	ZFP91-CNTF	Body	opensea	Body-opensea
cg11893820	0.000183333	0.0235292	1.29947	0.125764	0.330821	0.205057	2	64081788	R	II	UGP2	5'UTR	opensea	5'UTR-opensea
cg21769463	0.000183344	0.0235292	1.2994	0.318806	0.527976	0.20917	7	41046414	R	II		IGR	opensea	IGR-opensea
cg13017848	0.000183453	0.0235332	1.2988	0.271708	0.490283	0.218574	1	235092611	F	II		IGR	opensea	IGR-opensea
cg07461953	0.00018364	0.023541	1.29778	0.117508	0.340731	0.223222	7	151503602	R	II	PRKAG2	5'UTR	opensea	5'UTR-opensea
cg09385845	0.000183856	0.0235565	1.2966	0.154603	0.355747	0.201144	11	18719308	R	II	TMEM86A	TSS1500	shore	TSS1500-shore
cg19870584	0.000184288	0.0235821	1.29424	0.14596	0.348647	0.202687	16	1522109	F	II	CLCN7	Body	shelf	Body-shelf
cg23828301	0.00018441	0.0235821	1.29357	0.140022	0.34108	0.201058	3	3123308	R	II	IL5RA	Body	opensea	Body-opensea
cg24597564	0.000184507	0.0235821	1.29305	0.112228	0.393007	0.280779	5	58426442	F	II	PDE4D	Body	opensea	Body-opensea
cg15527175	0.00018457	0.0235821	1.29271	0.222463	0.479604	0.257141	1	95532966	R	II	ALG14	Body	opensea	Body-opensea
cg20877250	0.000184626	0.0235821	1.2924	0.10571	0.377467	0.271757	5	179136518	F	II	CANX	Body	opensea	Body-opensea
cg26953140	0.000185074	0.0235854	1.28996	0.0981752	0.313746	0.215571	4	119863251	F	II	SYNPO2	Body	opensea	Body-opensea
cg24392753	0.000185079	0.0235854	1.28994	0.181281	0.477065	0.295784	2	174025831	F	II	ZAK	Body	opensea	Body-opensea
cg27420834	0.000185153	0.0235863	1.28953	0.418496	0.650826	0.23233	15	56940578	R	II	ZNF280D	Body	opensea	Body-opensea
cg13298466	0.000185161	0.0235863	1.28949	0.222172	0.428014	0.205842	12	6658164	F	II	IFFO1	Body	shore	Body-shore
cg03251110	0.000185243	0.0235887	1.28904	0.126266	0.381057	0.25479	7	87984462	F	II		IGR	opensea	IGR-opensea
cg19586698	0.000185364	0.0235949	1.28839	0.280854	0.569014	0.28816	8	92097851	F	II	OTUD6B	3'UTR	opensea	3'UTR-opensea
cg19189348	0.000185387	0.0235949	1.28826	0.143047	0.365254	0.222206	10	112206898	R	II		IGR	opensea	IGR-opensea
cg16322681	0.000185522	0.0235967	1.28753	0.175838	0.407812	0.231973	11	73115417	F	II	FAM168A	3'UTR	opensea	3'UTR-opensea
cg10486969	0.000185935	0.0236087	1.2853	0.237309	0.598029	0.360721	5	90479831	F	II		IGR	opensea	IGR-opensea
cg00255093	0.000186161	0.023617	1.28408	0.222877	0.48305	0.260173	13	51504471	R	II	RNASEH2B	Body	opensea	Body-opensea
cg07060794	0.000186437	0.0236279	1.28259	0.167031	0.376926	0.209896	7	23387365	R	II	IGF2BP3	Body	opensea	Body-opensea
cg12196294	0.000186437	0.0236279	1.28259	0.126211	0.38989	0.26368	3	129575053	F	II	TMCC1	5'UTR	opensea	5'UTR-opensea
cg21991396	0.000186528	0.023631	1.2821	0.154153	0.400108	0.245955	1	247581417	F	II	NLRP3	5'UTR	opensea	5'UTR-opensea
cg05632838	0.000186661	0.023631	1.28138	0.204306	0.465416	0.26111	8	48557033	R	II	SPIDR	Body	opensea	Body-opensea
cg06303635	0.000187141	0.023664	1.2788	0.215228	0.43843	0.223201	10	45958759	R	II	2008-03-01	Body	opensea	Body-opensea
cg03630122	0.000187159	0.023664	1.2787	0.378763	0.580607	0.201844	3	15519172	F	II	COLQ	Body	opensea	Body-opensea
cg10756982	0.000187166	0.023664	1.27867	0.13417	0.353055	0.218885	9	36598003	F	II	MELK	5'UTR	opensea	5'UTR-opensea
cg26197008	0.000187453	0.0236719	1.27712	0.137576	0.406493	0.268917	3	12392024	R	II	PPARG	TSS1500	opensea	TSS1500-opensea
cg15961811	0.000187462	0.0236719	1.27708	0.142626	0.381345	0.238719	14	70161923	R	II	SUSD6	Body	opensea	Body-opensea
cg01477971	0.000187835	0.0236845	1.27508	0.131491	0.357181	0.22569	2	103405951	R	II	TMEM182	Body	opensea	Body-opensea
cg24493367	0.000187932	0.0236887	1.27456	0.130092	0.332578	0.202486	4	106635507	F	II	GSTCD	5'UTR	opensea	5'UTR-opensea
cg27586417	0.000188001	0.0236935	1.27419	0.150521	0.414036	0.263515	16	85577800	R	II		IGR	opensea	IGR-opensea
cg14531540	0.000188774	0.0237228	1.27006	0.10989	0.35673	0.24684	3	69608177	F	II		IGR	opensea	IGR-opensea
cg24086675	0.000188895	0.0237336	1.26942	0.183487	0.400277	0.21679	14	35703393	F	II	KIAA0391	Body	opensea	Body-opensea
cg13996193	0.000189264	0.0237684	1.26746	0.174907	0.456968	0.282061	8	19533749	F	II	CSGALNACT1	Body	opensea	Body-opensea
cg11012463	0.000189481	0.0237774	1.26631	0.143037	0.363536	0.220499	1	33804514	F	II	PHC2	5'UTR	opensea	5'UTR-opensea
cg17356733	0.000189524	0.0237774	1.26608	0.136604	0.436951	0.300347	21	34774627	R	II	IFNGR2	TSS1500	shore	TSS1500-shore
cg10961257	0.000189531	0.0237774	1.26604	0.19351	0.397032	0.203522	6	106830058	F	II		IGR	opensea	IGR-opensea
cg08137827	0.000189604	0.0237774	1.26565	0.205683	0.53341	0.327728	22	36852641	R	II		IGR	shore	IGR-shore
cg08585458	0.000189632	0.0237774	1.2655	0.173851	0.394839	0.220988	16	89519917	F	II	LOC101927817	Body	opensea	Body-opensea
cg12244594	0.000189716	0.0237774	1.26506	0.292536	0.526989	0.234454	8	37650963	R	II		IGR	shelf	IGR-shelf
cg19453003	0.000189826	0.0237774	1.26448	0.176055	0.466148	0.290093	21	39649958	F	II	KCNJ15	5'UTR	opensea	5'UTR-opensea
cg19409533	0.000189936	0.0237774	1.2639	0.297124	0.520606	0.223483	7	26346704	R	II	SNX10	5'UTR	opensea	5'UTR-opensea
cg03723688	0.000190098	0.0237828	1.26303	0.146806	0.357633	0.210828	10	70846761	R	II	SRGN	TSS1500	opensea	TSS1500-opensea
cg00364028	0.000190157	0.0237846	1.26272	0.127388	0.387218	0.25983	5	150862717	R	II	SLC36A1	Body	opensea	Body-opensea
cg21165486	0.00019041	0.0238025	1.26139	0.108866	0.318474	0.209608	1	165606857	F	II	MGST3	5'UTR	opensea	5'UTR-opensea
cg18217480	0.00019057	0.0238073	1.26054	0.154388	0.394016	0.239628	17	67497778	F	II	MAP2K6	Body	opensea	Body-opensea
cg08764162	0.000191115	0.0238463	1.25767	0.118607	0.391538	0.272931	10	31147088	F	II	ZNF438	Body	opensea	Body-opensea
cg06914213	0.000191268	0.0238533	1.25687	0.393725	0.597636	0.203911	2	31784009	R	II	SRD5A2	Body	opensea	Body-opensea
cg09730359	0.000191411	0.0238533	1.25611	0.110995	0.317663	0.206668	16	48592511	R	II	MIR5095	Body	opensea	Body-opensea
cg07205203	0.000191441	0.0238533	1.25595	0.281945	0.487857	0.205912	2	28940400	R	I		IGR	opensea	IGR-opensea
cg15340456	0.000191491	0.0238555	1.25569	0.0958277	0.29636	0.200533	5	140961838	F	II	DIAPH1	Body	opensea	Body-opensea
cg22541962	0.000191576	0.0238581	1.25525	0.121246	0.384179	0.262933	10	51574776	F	II	NCOA4	5'UTR	shelf	5'UTR-shelf
[truncated: 2,094 more rows]
