# Supplementary material for: Blood-based DNA methylation in advanced Nasopharyngeal Carcinoma exhibited distinct CpG methylation signature
Source: Sci Rep. 2023 Dec 12;13:22086. doi: 10.1038/s41598-023-45001-w (PMC10716134; doi:10.1038/s41598-023-45001-w)
Supplement: Supplementary file 1 — Supplementary Information. [file 41598_2023_45001_MOESM1_ESM.zip › Table S3.xlsx]

## Sheet: Sheet1
P.Value	adj.P.Val	B	Cancer_AVG	Control_AVG	deltaBeta	CHR	gene	feature	cgi	feat.cgi
3.3935e-08	0.00726791	8.5197	0.190405	0.586522	0.396117	5	COL23A1	Body	opensea	Body-opensea
1.23012e-07	0.00726791	7.70196	0.298448	0.554223	0.255775	17	ARSG	Body	opensea	Body-opensea
1.38213e-07	0.00726791	7.62217	0.104889	0.364656	0.259767	2	EPAS1	3'UTR	opensea	3'UTR-opensea
3.1418e-07	0.00726791	7.03361	0.208802	0.501376	0.292575	10	ERLIN1	Body	shelf	Body-shelf
3.3196e-07	0.00726791	6.99256	0.236198	0.498565	0.262367	3	FAM198A	Body	opensea	Body-opensea
3.36993e-07	0.00726791	6.9813	0.304362	0.568809	0.264448	17	SMYD4	Body	opensea	Body-opensea
3.45446e-07	0.00726791	6.96273	0.122904	0.334153	0.211249	6	HLA-DMB	Body	opensea	Body-opensea
4.12097e-07	0.00726791	6.82938	0.125616	0.355178	0.229562	12	IFFO1	Body	shore	Body-shore
5.17552e-07	0.00726791	6.65425	0.103779	0.371886	0.268107	2	LASS6	Body	opensea	Body-opensea
5.8215e-07	0.00726791	6.56258	0.509838	0.713157	0.203319	6	HLA-C	Body	shore	Body-shore
6.67259e-07	0.00726791	6.45517	0.23826	0.450042	0.211783	17	MYO18A	Body	opensea	Body-opensea
7.82717e-07	0.00726791	6.32812	0.149883	0.407649	0.257766	12	NFE2	TSS1500	opensea	TSS1500-opensea
7.84561e-07	0.00726791	6.32623	0.191235	0.428138	0.236903	7		IGR	opensea	IGR-opensea
7.9624e-07	0.00726791	6.31439	0.173351	0.411275	0.237924	6		IGR	opensea	IGR-opensea
1.03021e-06	0.00726791	6.10588	0.130478	0.361247	0.23077	16	MEFV	3'UTR	opensea	3'UTR-opensea
1.05345e-06	0.00726791	6.08765	0.174748	0.399928	0.22518	6	SGK1	Body	opensea	Body-opensea
1.05806e-06	0.00726791	6.08408	0.233973	0.461912	0.227939	3	KLF15	3'UTR	shore	3'UTR-shore
1.14475e-06	0.00726791	6.01945	0.141759	0.362083	0.220324	17	KDM6B	TSS1500	shelf	TSS1500-shelf
1.23586e-06	0.00726791	5.95627	0.104584	0.322324	0.21774	8	ASAP1	Body	opensea	Body-opensea
1.40212e-06	0.00726791	5.85144	0.208999	0.456896	0.247897	20	TMEM189	Body	opensea	Body-opensea
1.41668e-06	0.00726791	5.84282	0.131709	0.332352	0.200643	17		IGR	opensea	IGR-opensea
1.51754e-06	0.00726791	5.78528	0.137318	0.378202	0.240884	6	GFOD1	Body	opensea	Body-opensea
1.5206e-06	0.00726791	5.7836	0.0998068	0.314298	0.214491	1	PDE4DIP	Body	opensea	Body-opensea
1.53714e-06	0.00726791	5.77452	0.216855	0.514849	0.297994	3	C3orf21	Body	opensea	Body-opensea
1.59421e-06	0.00726791	5.74389	0.157279	0.41221	0.254932	8	DENND3	Body	shelf	Body-shelf
1.60164e-06	0.00726791	5.73998	0.113266	0.352458	0.239192	11		IGR	shore	IGR-shore
1.66027e-06	0.00726791	5.7097	0.203241	0.435491	0.23225	6	SNRNP48	Body	shore	Body-shore
1.67697e-06	0.00726791	5.70125	0.1905	0.404248	0.213749	17	MPO	TSS200	shore	TSS200-shore
1.68595e-06	0.00726791	5.69674	0.182969	0.416156	0.233187	14		IGR	opensea	IGR-opensea
1.69395e-06	0.00726791	5.69275	0.104898	0.35462	0.249722	12	CAMKK2	5'UTR	shelf	5'UTR-shelf
1.71943e-06	0.00726791	5.68014	0.129283	0.362391	0.233108	2	IL1R2	TSS200	opensea	TSS200-opensea
1.76357e-06	0.00726791	5.6587	0.194996	0.43457	0.239574	10	C10orf105	TSS200	opensea	TSS200-opensea
1.86728e-06	0.00726791	5.61024	0.166502	0.396582	0.23008	10		IGR	opensea	IGR-opensea
1.90892e-06	0.00726791	5.59149	0.164206	0.449222	0.285016	13		IGR	opensea	IGR-opensea
1.94254e-06	0.00726791	5.57663	0.467014	0.668336	0.201323	17		IGR	opensea	IGR-opensea
2.03587e-06	0.00726791	5.5366	0.167295	0.388647	0.221352	10		IGR	opensea	IGR-opensea
2.46774e-06	0.00726791	5.37134	0.222187	0.454068	0.231881	12		IGR	shelf	IGR-shelf
2.52065e-06	0.00726791	5.353	0.152661	0.391973	0.239311	7		IGR	shelf	IGR-shelf
2.56829e-06	0.00726791	5.33679	0.132703	0.341749	0.209047	17	ABR	Body	opensea	Body-opensea
2.6538e-06	0.00726791	5.3084	0.129363	0.397848	0.268485	17		IGR	opensea	IGR-opensea
2.69041e-06	0.00726791	5.29651	0.6149	0.911035	0.296135	11	PLCB3	Body	island	Body-island
2.71236e-06	0.00726791	5.28946	0.228271	0.429348	0.201077	4	TRIM2	Body	shore	Body-shore
2.82542e-06	0.00726791	5.25394	0.160313	0.395698	0.235385	5		IGR	opensea	IGR-opensea
2.85578e-06	0.00726791	5.24463	0.0834378	0.293515	0.210078	3	ITPR1	Body	opensea	Body-opensea
2.87875e-06	0.00726791	5.23765	0.167221	0.409115	0.241894	6	TREM1	5'UTR	opensea	5'UTR-opensea
2.90716e-06	0.00726791	5.22908	0.218032	0.508928	0.290896	8	TCEB1	Body	opensea	Body-opensea
3.02304e-06	0.00726791	5.19495	0.108901	0.325466	0.216565	1	PRKCZ	Body	opensea	Body-opensea
3.08396e-06	0.00726791	5.17751	0.194851	0.430628	0.235777	17	TK1	3'UTR	opensea	3'UTR-opensea
3.12384e-06	0.00726791	5.16626	0.111682	0.335039	0.223357	18	ZNF516	Body	island	Body-island
3.13212e-06	0.00726791	5.16394	0.133935	0.350139	0.216203	9	TRPM6	5'UTR	shore	5'UTR-shore
3.17532e-06	0.00726791	5.15194	0.153364	0.367954	0.21459	4	ZNF827	Body	opensea	Body-opensea
3.20387e-06	0.00726791	5.14409	0.145559	0.356263	0.210704	8	RNF19A	5'UTR	opensea	5'UTR-opensea
3.26379e-06	0.00726791	5.12783	0.152714	0.358903	0.206189	22	ASCC2	Body	opensea	Body-opensea
3.26877e-06	0.00726791	5.1265	0.207744	0.411069	0.203325	14	SLC7A7	5'UTR	opensea	5'UTR-opensea
3.33945e-06	0.00726791	5.1077	0.129567	0.353889	0.224323	21	TRPM2	Body	opensea	Body-opensea
3.46295e-06	0.00726791	5.07575	0.156239	0.446409	0.29017	15		IGR	opensea	IGR-opensea
3.53415e-06	0.00726791	5.05782	0.122582	0.32517	0.202589	16	DYNC1LI2	Body	opensea	Body-opensea
3.54303e-06	0.00726791	5.05561	0.141705	0.436516	0.294811	8	UBE2W	Body	shelf	Body-shelf
3.54494e-06	0.00726791	5.05513	0.180427	0.422731	0.242304	17	P2RX1	Body	opensea	Body-opensea
3.55807e-06	0.00726791	5.05187	0.227946	0.428639	0.200693	8	CA13	3'UTR	opensea	3'UTR-opensea
3.6087e-06	0.00726791	5.0394	0.397853	0.616325	0.218472	1	C4BPA	TSS200	opensea	TSS200-opensea
3.81934e-06	0.00733117	4.98925	0.0917774	0.306996	0.215219	15	ZNF710	5'UTR	shore	5'UTR-shore
3.93819e-06	0.00733117	4.9621	0.281642	0.505665	0.224023	5	FAM193B	5'UTR	opensea	5'UTR-opensea
3.98956e-06	0.00733117	4.95061	0.131663	0.356048	0.224384	9	APBA1	Body	opensea	Body-opensea
4.00488e-06	0.00733117	4.94721	0.141058	0.41197	0.270912	2		IGR	opensea	IGR-opensea
4.09451e-06	0.00733388	4.92755	0.175209	0.494671	0.319463	11	FCHSD2	Body	opensea	Body-opensea
4.12895e-06	0.00733538	4.9201	0.0980061	0.35167	0.253664	4	TET2	5'UTR	opensea	5'UTR-opensea
4.14887e-06	0.00733538	4.91582	0.330707	0.553625	0.222918	2	C2orf65	Body	opensea	Body-opensea
4.20104e-06	0.00740033	4.90471	0.12818	0.370506	0.242326	19	FCAR	1stExon	opensea	1stExon-opensea
4.30608e-06	0.00745829	4.88272	0.15114	0.357794	0.206654	11	ADRBK1	Body	shore	Body-shore
4.61807e-06	0.00745829	4.82028	0.231222	0.451631	0.220409	8	RAB11FIP1	TSS1500	shore	TSS1500-shore
4.63073e-06	0.00745829	4.81784	0.132344	0.434892	0.302547	21	CBS	3'UTR	shore	3'UTR-shore
4.6568e-06	0.00745829	4.81281	0.388123	0.59694	0.208817	3	C3orf21	Body	opensea	Body-opensea
4.8601e-06	0.00752741	4.77455	0.128585	0.336533	0.207948	18	C18orf1	Body	island	Body-island
5.49148e-06	0.00760063	4.66471	0.14791	0.375379	0.227469	16	METTL9	Body	opensea	Body-opensea
5.49575e-06	0.00760063	4.66401	0.578125	0.799443	0.221319	3	HGD	1stExon	opensea	1stExon-opensea
5.68465e-06	0.00760063	4.6335	0.268078	0.524828	0.25675	9	AUH	Body	opensea	Body-opensea
5.85942e-06	0.00760063	4.60613	0.0887345	0.290053	0.201318	6	UHRF1BP1	Body	opensea	Body-opensea
5.95515e-06	0.00760063	4.59146	0.100772	0.315777	0.215005	15	PPCDC	Body	opensea	Body-opensea
5.98239e-06	0.00760063	4.58732	0.0953262	0.345906	0.25058	10	ANKRD1	TSS200	opensea	TSS200-opensea
6.00456e-06	0.00760063	4.58397	0.105247	0.393349	0.288102	12		IGR	opensea	IGR-opensea
6.12298e-06	0.00760063	4.56627	0.188266	0.413393	0.225128	4	APBB2	Body	opensea	Body-opensea
6.29149e-06	0.00760063	4.54164	0.103126	0.308895	0.20577	5		IGR	opensea	IGR-opensea
6.34585e-06	0.00760063	4.53382	0.273839	0.526429	0.25259	11	KCNQ1	Body	opensea	Body-opensea
6.37309e-06	0.00760063	4.52993	0.241699	0.550879	0.30918	17	NARF	TSS1500	shore	TSS1500-shore
6.39931e-06	0.00760063	4.5262	0.0999017	0.305081	0.205179	11	PIWIL4	Body	opensea	Body-opensea
6.40822e-06	0.00760063	4.52494	0.16048	0.383903	0.223423	2	HDAC4	Body	opensea	Body-opensea
6.50444e-06	0.00760063	4.51139	0.136441	0.354673	0.218231	10	GRK5	Body	opensea	Body-opensea
6.61168e-06	0.00760063	4.49651	0.171326	0.452382	0.281056	6		IGR	opensea	IGR-opensea
6.84734e-06	0.00760063	4.46461	0.156561	0.379027	0.222465	15		IGR	opensea	IGR-opensea
6.86201e-06	0.00760063	4.46266	0.45392	0.674481	0.22056	20		IGR	shore	IGR-shore
6.93894e-06	0.00761794	4.4525	0.151043	0.393395	0.242353	13		IGR	opensea	IGR-opensea
7.05057e-06	0.00765447	4.43793	0.188079	0.422996	0.234917	13	RASA3	Body	shore	Body-shore
7.08207e-06	0.00765447	4.43386	0.110838	0.323318	0.212481	3	FNDC3B	5'UTR	opensea	5'UTR-opensea
7.10265e-06	0.00765447	4.43121	0.239434	0.482963	0.243529	4		IGR	opensea	IGR-opensea
7.65756e-06	0.00771075	4.3624	0.215604	0.539114	0.32351	1		IGR	shelf	IGR-shelf
7.78713e-06	0.00772418	4.34702	0.16806	0.420276	0.252216	14	CTSG	TSS1500	opensea	TSS1500-opensea
8.09602e-06	0.00780788	4.31132	0.162842	0.491689	0.328847	3		IGR	opensea	IGR-opensea
8.16937e-06	0.00781053	4.30303	0.135301	0.35132	0.216019	17	TEX2	Body	opensea	Body-opensea
8.30046e-06	0.00781531	4.2884	0.242142	0.457648	0.215505	3	SMARCC1	Body	opensea	Body-opensea
8.32091e-06	0.00781531	4.28614	0.268804	0.471665	0.202861	16	MIR140	TSS200	opensea	TSS200-opensea
8.33012e-06	0.00781531	4.28512	0.212841	0.468047	0.255207	6		IGR	opensea	IGR-opensea
8.37747e-06	0.00781557	4.2799	0.105307	0.330109	0.224801	12	PPHLN1	Body	opensea	Body-opensea
8.4352e-06	0.00781557	4.27359	0.136222	0.382435	0.246212	19	EMR1	TSS200	opensea	TSS200-opensea
8.67826e-06	0.00787238	4.24743	0.134959	0.432877	0.297918	2	FER1L5	Body	opensea	Body-opensea
8.68141e-06	0.00787238	4.24709	0.178988	0.404021	0.225032	19	BRD4	TSS1500	opensea	TSS1500-opensea
8.71668e-06	0.00787271	4.24336	0.13173	0.375924	0.244194	6	TREM1	TSS200	opensea	TSS200-opensea
8.76879e-06	0.00788482	4.23786	0.128703	0.368854	0.240151	1		IGR	shore	IGR-shore
8.93469e-06	0.00790631	4.22058	0.150076	0.366071	0.215995	11	OSBPL5	5'UTR	shelf	5'UTR-shelf
9.02406e-06	0.00790631	4.21139	0.217278	0.457736	0.240459	4	HSPA4L	Body	shore	Body-shore
9.06307e-06	0.00790631	4.20741	0.0614946	0.303003	0.241508	11	MS4A7	Body	opensea	Body-opensea
9.21777e-06	0.0079841	4.19178	0.147005	0.399287	0.252282	17	RNF126P1	TSS1500	shore	TSS1500-shore
9.48297e-06	0.00798735	4.16555	0.285529	0.507502	0.221973	2	SRBD1	Body	opensea	Body-opensea
9.51493e-06	0.00798735	4.16244	0.146091	0.401799	0.255708	3	HRH1	5'UTR	opensea	5'UTR-opensea
9.77124e-06	0.00802346	4.13784	0.140553	0.372509	0.231955	17	LOC404266	TSS200	shore	TSS200-shore
1.0144e-05	0.00802346	4.10313	0.279979	0.539756	0.259776	3	FAM198A	Body	opensea	Body-opensea
1.01477e-05	0.00802346	4.1028	0.120893	0.432742	0.311848	13	PCCA	Body	opensea	Body-opensea
1.03076e-05	0.00802346	4.08828	0.174286	0.402559	0.228273	17	TIMP2	3'UTR	shore	3'UTR-shore
1.04459e-05	0.00804082	4.07591	0.355844	0.5878	0.231956	6	RUNX2	Body	opensea	Body-opensea
1.04665e-05	0.00804082	4.07408	0.138531	0.399701	0.26117	4	LOC401127	Body	shore	Body-shore
1.0567e-05	0.00805285	4.06519	0.281095	0.520794	0.239699	4	ZNF827	3'UTR	shelf	3'UTR-shelf
1.07599e-05	0.00806297	4.04838	0.153709	0.387427	0.233718	17	KSR1	5'UTR	opensea	5'UTR-opensea
1.09065e-05	0.00811714	4.03579	0.207071	0.423178	0.216108	1	FGR	TSS200	island	TSS200-island
1.10073e-05	0.00811952	4.02723	0.13618	0.438611	0.302432	12	OLR1	TSS200	opensea	TSS200-opensea
1.10837e-05	0.00812198	4.02078	0.13299	0.372323	0.239334	1		IGR	opensea	IGR-opensea
1.12468e-05	0.00812198	4.00718	0.10862	0.324495	0.215875	2	ZAK	Body	opensea	Body-opensea
1.14245e-05	0.00813872	3.99257	0.18339	0.384159	0.20077	19	PGPEP1	3'UTR	opensea	3'UTR-opensea
1.14336e-05	0.00813872	3.99182	0.180269	0.405542	0.225273	11	USP47	TSS200	shore	TSS200-shore
1.16773e-05	0.00814121	3.97215	0.0941246	0.342126	0.248001	7	HIPK2	Body	opensea	Body-opensea
1.17239e-05	0.00814121	3.96843	0.168304	0.381315	0.213012	1		IGR	shelf	IGR-shelf
1.20118e-05	0.00822307	3.94578	0.123037	0.396615	0.273578	1	UBR4	Body	opensea	Body-opensea
1.21468e-05	0.00825263	3.93533	0.159004	0.403621	0.244617	21	TRPM2	Body	opensea	Body-opensea
1.21758e-05	0.00825766	3.9331	0.177901	0.38191	0.204009	2	NCK2	TSS1500	shore	TSS1500-shore
1.23442e-05	0.00828855	3.92026	0.323619	0.564339	0.24072	6	RPS6KA2	Body	opensea	Body-opensea
1.25456e-05	0.00831068	3.90512	0.120356	0.321498	0.201142	6		IGR	opensea	IGR-opensea
1.26247e-05	0.00833714	3.89923	0.273485	0.502956	0.229471	3	MED12L	Body	opensea	Body-opensea
1.2893e-05	0.00840798	3.87954	0.161521	0.380685	0.219164	19	PRAM1	TSS1500	shore	TSS1500-shore
1.30303e-05	0.00843132	3.86961	0.221258	0.502525	0.281266	2	ERCC3	TSS1500	shore	TSS1500-shore
1.31133e-05	0.00843132	3.86366	0.335497	0.570339	0.234842	2	USP34	Body	opensea	Body-opensea
1.31169e-05	0.00843132	3.8634	0.180347	0.414589	0.234241	17	AATK	Body	shelf	Body-shelf
1.34052e-05	0.0084354	3.84301	0.113102	0.350886	0.237784	5		IGR	shelf	IGR-shelf
1.34691e-05	0.0084354	3.83854	0.467668	0.676861	0.209193	17	SMYD4	Body	opensea	Body-opensea
1.34964e-05	0.0084354	3.83664	0.103541	0.327832	0.224291	5		IGR	shore	IGR-shore
1.35265e-05	0.0084354	3.83455	0.333749	0.568006	0.234257	2	SLC39A10	TSS1500	shore	TSS1500-shore
1.35301e-05	0.0084354	3.8343	0.197617	0.414109	0.216492	3	MED12L	Body	shore	Body-shore
1.36986e-05	0.0084354	3.82268	0.161468	0.361776	0.200308	9	AKNA	TSS200	shelf	TSS200-shelf
1.36997e-05	0.0084354	3.82261	0.130939	0.367855	0.236917	16	CRISPLD2	5'UTR	opensea	5'UTR-opensea
1.37011e-05	0.0084354	3.82251	0.144503	0.370568	0.226065	16	HP	TSS1500	opensea	TSS1500-opensea
1.3813e-05	0.0084354	3.81487	0.131656	0.353004	0.221348	12	MIR548C	TSS1500	opensea	TSS1500-opensea
1.39099e-05	0.0084354	3.8083	0.281164	0.500645	0.219481	7		IGR	opensea	IGR-opensea
1.46416e-05	0.00850708	3.76007	0.174184	0.392747	0.218563	1	S100A8	Body	opensea	Body-opensea
1.49324e-05	0.00851497	3.74154	0.183674	0.441191	0.257517	5	COL23A1	Body	opensea	Body-opensea
1.49986e-05	0.00853846	3.73737	0.219847	0.474291	0.254444	6	RREB1	5'UTR	opensea	5'UTR-opensea
1.50086e-05	0.00853846	3.73674	0.234675	0.447287	0.212612	2	KIF5C	Body	opensea	Body-opensea
1.50578e-05	0.00854802	3.73366	0.0821039	0.31327	0.231166	14		IGR	shelf	IGR-shelf
1.5341e-05	0.00861359	3.71609	0.593562	0.800358	0.206796	2		IGR	shore	IGR-shore
1.53747e-05	0.00861573	3.71402	0.135869	0.394327	0.258458	2		IGR	shelf	IGR-shelf
1.53802e-05	0.00861573	3.71368	0.267698	0.481312	0.213614	10	FAM53B	Body	opensea	Body-opensea
1.56135e-05	0.00865359	3.69947	0.17734	0.476668	0.299328	12	C12orf71	1stExon	opensea	1stExon-opensea
1.58807e-05	0.00870846	3.68344	0.186652	0.387274	0.200622	1		IGR	shore	IGR-shore
1.65146e-05	0.00875754	3.64644	0.229558	0.434772	0.205214	4	TBC1D14	Body	shore	Body-shore
1.66671e-05	0.00877833	3.63775	0.175072	0.412207	0.237135	12	ATP2A2	Body	opensea	Body-opensea
1.68748e-05	0.0088027	3.62602	0.156308	0.420586	0.264278	5	ZFR	Body	opensea	Body-opensea
1.68826e-05	0.0088027	3.62559	0.153157	0.357968	0.204811	5	PDE6A	Body	opensea	Body-opensea
1.69314e-05	0.0088027	3.62285	0.127882	0.332641	0.204759	19	CD22	5'UTR	opensea	5'UTR-opensea
1.69465e-05	0.0088027	3.62201	0.147587	0.395646	0.248059	17	COX10	Body	shelf	Body-shelf
1.69854e-05	0.0088027	3.61983	0.152214	0.367843	0.215629	5	FYB	1stExon	opensea	1stExon-opensea
1.71266e-05	0.00880509	3.61199	0.143645	0.383341	0.239696	1	ECE1	Body	opensea	Body-opensea
1.7167e-05	0.00881306	3.60976	0.245366	0.522608	0.277242	10	DOCK1	Body	opensea	Body-opensea
1.75188e-05	0.00882804	3.59054	0.139561	0.383893	0.244332	14	FOXN3	5'UTR	opensea	5'UTR-opensea
1.77468e-05	0.00884021	3.57827	0.0963327	0.304445	0.208113	10	PFKFB3	Body	shelf	Body-shelf
1.78788e-05	0.00884021	3.57124	0.125155	0.3934	0.268245	15	TMOD2	5'UTR	shelf	5'UTR-shelf
1.79119e-05	0.00884021	3.56949	0.0991688	0.343867	0.244698	2	CUL3	Body	opensea	Body-opensea
1.80367e-05	0.00884021	3.56289	0.207895	0.4085	0.200606	6	VNN1	TSS200	opensea	TSS200-opensea
1.82591e-05	0.00884021	3.55126	0.133287	0.43125	0.297963	4	MAML3	Body	shore	Body-shore
1.82845e-05	0.00884021	3.54994	0.133141	0.41081	0.277669	14		IGR	shelf	IGR-shelf
1.83643e-05	0.00884021	3.54581	0.127832	0.349079	0.221247	3	FNDC3B	Body	opensea	Body-opensea
1.83895e-05	0.00884021	3.5445	0.187376	0.401565	0.214189	12	SSH1	Body	opensea	Body-opensea
1.84442e-05	0.00884021	3.54168	0.273187	0.477726	0.204539	8	SLC45A4	Body	shore	Body-shore
1.86925e-05	0.00884021	3.52897	0.141662	0.38864	0.246978	3	EIF4E3	3'UTR	opensea	3'UTR-opensea
1.90362e-05	0.00884021	3.51165	0.394456	0.602342	0.207885	6	KIF13A	Body	shore	Body-shore
1.91714e-05	0.00884021	3.50492	0.159639	0.404381	0.244742	13	GJB6	3'UTR	opensea	3'UTR-opensea
1.9376e-05	0.00884021	3.49482	0.228808	0.431341	0.202533	6	TRIM39	Body	shelf	Body-shelf
1.95241e-05	0.00884021	3.48757	0.212414	0.419207	0.206792	16	SNORA30	TSS1500	opensea	TSS1500-opensea
1.96375e-05	0.00884021	3.48206	0.211669	0.491581	0.279912	2		IGR	opensea	IGR-opensea
1.97409e-05	0.00884021	3.47706	0.738877	0.941732	0.202855	2	ESPNL	Body	shore	Body-shore
1.99191e-05	0.00884021	3.4685	0.455719	0.661531	0.205812	17	PCTP	TSS1500	shore	TSS1500-shore
1.99344e-05	0.00884021	3.46776	0.231729	0.432794	0.201066	19	AZU1	Body	shelf	Body-shelf
2.00262e-05	0.00884021	3.46339	0.143507	0.34386	0.200353	6	JARID2	Body	opensea	Body-opensea
2.02289e-05	0.00885629	3.45379	0.11035	0.310465	0.200115	22	NUP50	5'UTR	shelf	5'UTR-shelf
2.0248e-05	0.00885629	3.45289	0.273502	0.499281	0.22578	13	FRY	Body	shelf	Body-shelf
2.05855e-05	0.00888886	3.43713	0.111971	0.364326	0.252355	14	C14orf34	Body	opensea	Body-opensea
2.08421e-05	0.00891369	3.42531	0.0942864	0.323504	0.229217	3	CSTA	TSS200	opensea	TSS200-opensea
2.12239e-05	0.0089168	3.40799	0.135055	0.373493	0.238438	2		IGR	opensea	IGR-opensea
2.12898e-05	0.0089168	3.40503	0.152859	0.476266	0.323407	8	SLC25A37	Body	opensea	Body-opensea
2.12929e-05	0.0089168	3.40488	0.117901	0.320911	0.203009	17	KSR1	5'UTR	opensea	5'UTR-opensea
2.13569e-05	0.0089168	3.40202	0.210933	0.423977	0.213044	6	FARS2	5'UTR	opensea	5'UTR-opensea
2.16261e-05	0.00897092	3.39005	0.162487	0.376142	0.213655	5	COL23A1	Body	opensea	Body-opensea
2.16633e-05	0.00897092	3.38841	0.090621	0.326394	0.235773	12	PLXNC1	Body	opensea	Body-opensea
2.1686e-05	0.00897092	3.38741	0.152764	0.3981	0.245337	12	GPR182	TSS1500	opensea	TSS1500-opensea
2.16865e-05	0.00897092	3.38739	0.223074	0.505911	0.282837	1		IGR	shelf	IGR-shelf
2.18852e-05	0.0089873	3.37867	0.101636	0.334131	0.232495	2	INPP5D	Body	opensea	Body-opensea
2.20077e-05	0.0089873	3.37334	0.241268	0.474168	0.2329	14	CEBPE	5'UTR	opensea	5'UTR-opensea
2.20439e-05	0.0089873	3.37177	0.150485	0.366565	0.21608	16	KIAA0513	5'UTR	shore	5'UTR-shore
2.20913e-05	0.0089873	3.36971	0.111075	0.314745	0.20367	5		IGR	opensea	IGR-opensea
2.21181e-05	0.0089873	3.36855	0.139676	0.3397	0.200025	7	IGF2BP3	Body	opensea	Body-opensea
2.21356e-05	0.0089873	3.3678	0.127267	0.377433	0.250166	12	EP400	Body	opensea	Body-opensea
2.22032e-05	0.0089873	3.36488	0.117958	0.355623	0.237665	13	WDFY2	Body	opensea	Body-opensea
2.22546e-05	0.0089873	3.36267	0.153109	0.398411	0.245302	17	MRPS23	TSS1500	shore	TSS1500-shore
2.23056e-05	0.0089873	3.36048	0.134838	0.336433	0.201595	8	CLU	1stExon	shelf	1stExon-shelf
2.23897e-05	0.0089873	3.35688	0.126775	0.345514	0.218739	12	WNT5B	Body	shelf	Body-shelf
2.24015e-05	0.0089873	3.35638	0.177892	0.379586	0.201693	6		IGR	opensea	IGR-opensea
2.24085e-05	0.0089873	3.35608	0.199908	0.44127	0.241363	1	RGL1	Body	opensea	Body-opensea
2.24379e-05	0.0089873	3.35482	0.13804	0.342202	0.204162	17	PRKCA	Body	opensea	Body-opensea
2.24426e-05	0.0089873	3.35462	0.106344	0.316047	0.209703	10	ENTPD1	TSS1500	opensea	TSS1500-opensea
2.25348e-05	0.0089873	3.3507	0.221639	0.492664	0.271025	3	BDH1	Body	opensea	Body-opensea
2.25848e-05	0.0089873	3.34858	0.11077	0.336818	0.226048	4	KLHL8	5'UTR	shore	5'UTR-shore
2.27096e-05	0.0089873	3.3433	0.0986334	0.310556	0.211922	13	STK24	Body	opensea	Body-opensea
2.28274e-05	0.0090024	3.33835	0.14883	0.425685	0.276855	16	RAB11FIP3	TSS1500	shore	TSS1500-shore
2.29895e-05	0.0090024	3.33158	0.133377	0.380701	0.247324	10	CAMK2G	Body	opensea	Body-opensea
2.31945e-05	0.0090024	3.32308	0.274187	0.482263	0.208076	12	NPFF	TSS1500	opensea	TSS1500-opensea
2.3203e-05	0.0090024	3.32273	0.49085	0.695093	0.204243	6	DAXX	Body	shore	Body-shore
2.32218e-05	0.0090024	3.32195	0.200261	0.447699	0.247438	4	LOC285550	3'UTR	opensea	3'UTR-opensea
2.33639e-05	0.0090024	3.31611	0.575702	0.856245	0.280543	11	PLCB3	Body	island	Body-island
2.33702e-05	0.0090024	3.31585	0.203756	0.433654	0.229897	10	MYST4	5'UTR	opensea	5'UTR-opensea
2.37017e-05	0.00904328	3.30235	0.149113	0.383241	0.234128	7	HIPK2	Body	opensea	Body-opensea
2.40328e-05	0.00908865	3.28905	0.0830398	0.293638	0.210599	18	SERPINB10	Body	opensea	Body-opensea
2.45055e-05	0.00910604	3.27037	0.153568	0.413262	0.259693	6		IGR	opensea	IGR-opensea
2.45443e-05	0.00910604	3.26885	0.153521	0.396575	0.243054	16	C16orf68	Body	opensea	Body-opensea
2.45765e-05	0.00910604	3.26759	0.181893	0.440981	0.259088	9	SH2D3C	Body	opensea	Body-opensea
2.46011e-05	0.00910604	3.26663	0.115463	0.320056	0.204593	7	PRKRIP1	Body	opensea	Body-opensea
2.46635e-05	0.0091063	3.2642	0.178554	0.461909	0.283355	9		IGR	opensea	IGR-opensea
2.46641e-05	0.0091063	3.26417	0.124559	0.422796	0.298237	7	FOXK1	Body	shelf	Body-shelf
2.47773e-05	0.00912707	3.25978	0.264949	0.565572	0.300623	11		IGR	shelf	IGR-shelf
2.51925e-05	0.00912707	3.24382	0.306068	0.509275	0.203207	12		IGR	opensea	IGR-opensea
2.52963e-05	0.00912707	3.23987	0.144446	0.387501	0.243056	8		IGR	opensea	IGR-opensea
2.54029e-05	0.00912707	3.23583	0.165418	0.419944	0.254525	5		IGR	opensea	IGR-opensea
2.54104e-05	0.00912707	3.23555	0.226874	0.451589	0.224716	14		IGR	shore	IGR-shore
2.55997e-05	0.00913794	3.22841	0.120141	0.335741	0.215599	13	TRIM13	TSS1500	shore	TSS1500-shore
2.61427e-05	0.00917762	3.20824	0.173562	0.400409	0.226846	17	HELZ	Body	opensea	Body-opensea
2.6505e-05	0.00920345	3.195	0.124994	0.367349	0.242355	8	TPD52	Body	opensea	Body-opensea
2.65495e-05	0.00920345	3.19338	0.42289	0.633754	0.210864	10		IGR	shelf	IGR-shelf
2.68827e-05	0.00920381	3.18138	0.0932085	0.300693	0.207485	1	S100A9	Body	opensea	Body-opensea
2.69504e-05	0.00920381	3.17896	0.165084	0.431597	0.266513	2	INPP5D	Body	opensea	Body-opensea
2.71349e-05	0.00921999	3.17239	0.164155	0.418435	0.25428	14		IGR	opensea	IGR-opensea
2.71413e-05	0.00921999	3.17217	0.131727	0.345162	0.213436	1	CDA	Body	opensea	Body-opensea
2.72192e-05	0.00922446	3.16941	0.191978	0.397695	0.205717	11		IGR	opensea	IGR-opensea
2.74182e-05	0.00922446	3.16239	0.185405	0.493661	0.308256	3	TRA2B	TSS1500	shore	TSS1500-shore
2.75469e-05	0.00922446	3.15788	0.128819	0.402511	0.273692	20	C20orf3	Body	shelf	Body-shelf
2.76109e-05	0.00922446	3.15564	0.181154	0.391027	0.209873	14	CTSG	TSS1500	opensea	TSS1500-opensea
2.76213e-05	0.00922446	3.15528	0.182706	0.437733	0.255027	2	ASPRV1	5'UTR	shore	5'UTR-shore
2.83039e-05	0.00928777	3.13175	0.148502	0.378461	0.229959	12	CS	Body	shelf	Body-shelf
2.8306e-05	0.00928777	3.13168	0.165757	0.408851	0.243095	11	OTUB1	TSS1500	shore	TSS1500-shore
2.83064e-05	0.00928777	3.13167	0.13905	0.364238	0.225188	11	SNORA1	TSS1500	opensea	TSS1500-opensea
2.85643e-05	0.00929727	3.12292	0.182856	0.389124	0.206268	2		IGR	opensea	IGR-opensea
2.86758e-05	0.00931634	3.11916	0.269349	0.473087	0.203738	14	PCK2	TSS1500	shore	TSS1500-shore
2.87048e-05	0.00931634	3.11819	0.135908	0.364344	0.228435	6	TRIM27	Body	opensea	Body-opensea
2.87267e-05	0.00931634	3.11745	0.189488	0.476206	0.286718	6	ARHGAP18	Body	opensea	Body-opensea
2.87678e-05	0.00931634	3.11607	0.220264	0.458574	0.23831	6	HLA-DMB	Body	opensea	Body-opensea
2.91614e-05	0.00935845	3.10295	0.322546	0.55111	0.228564	17		IGR	opensea	IGR-opensea
2.93836e-05	0.00936261	3.09563	0.158218	0.406321	0.248103	8	CSPP1	TSS1500	shore	TSS1500-shore
2.94388e-05	0.00936261	3.09382	0.222171	0.42726	0.205089	1	HLX	Body	island	Body-island
2.95197e-05	0.00937612	3.09117	0.133294	0.343883	0.210588	2	TGFBRAP1	5'UTR	opensea	5'UTR-opensea
2.95581e-05	0.00937612	3.08991	0.172626	0.40573	0.233105	11	HIPK3	Body	opensea	Body-opensea
2.96448e-05	0.00937869	3.08708	0.145751	0.394472	0.248721	2	WIPF1	5'UTR	shore	5'UTR-shore
2.99101e-05	0.00939449	3.07848	0.167385	0.403845	0.23646	8		IGR	opensea	IGR-opensea
3.02043e-05	0.00942323	3.06902	0.12745	0.335303	0.207854	11	TOLLIP	Body	shelf	Body-shelf
3.0229e-05	0.00942323	3.06823	0.14818	0.404657	0.256477	7	PRKAG2	Body	opensea	Body-opensea
3.02358e-05	0.00942323	3.06802	0.174658	0.430507	0.255849	12	EEA1	Body	opensea	Body-opensea
3.02391e-05	0.00942323	3.06791	0.144279	0.439124	0.294845	11	CD44	Body	opensea	Body-opensea
3.03266e-05	0.00942323	3.06512	0.10584	0.316609	0.210769	12		IGR	shelf	IGR-shelf
3.04429e-05	0.00944297	3.06142	0.143421	0.415497	0.272076	1	PRKCZ	Body	island	Body-island
3.08127e-05	0.00945254	3.04974	0.138983	0.343899	0.204916	2	CD302	TSS1500	shore	TSS1500-shore
3.08757e-05	0.0094575	3.04777	0.116077	0.351184	0.235107	17	NARF	TSS1500	shore	TSS1500-shore
3.12338e-05	0.00948565	3.03662	0.167225	0.400293	0.233069	16	CMIP	Body	shore	Body-shore
3.20275e-05	0.00955125	3.01233	0.305928	0.513821	0.207892	12		IGR	shelf	IGR-shelf
3.20941e-05	0.00955125	3.01032	0.211042	0.536333	0.325291	6	FAM120B	Body	shore	Body-shore
3.25005e-05	0.00957798	2.99814	0.216556	0.482893	0.266337	14	FOXN3	Body	opensea	Body-opensea
3.26339e-05	0.00958102	2.99417	0.118863	0.324808	0.205945	11	ACER3	Body	shelf	Body-shelf
3.27028e-05	0.00959397	2.99213	0.148363	0.441921	0.293558	6		IGR	opensea	IGR-opensea
3.28517e-05	0.00960313	2.98773	0.142176	0.361618	0.219443	4	LOC401127	Body	shore	Body-shore
3.28933e-05	0.00960313	2.9865	0.170642	0.408792	0.23815	20	C20orf27	5'UTR	shelf	5'UTR-shelf
3.29062e-05	0.00960313	2.98612	0.190966	0.446292	0.255327	8		IGR	opensea	IGR-opensea
3.32933e-05	0.00963209	2.97479	0.151651	0.429384	0.277733	21	C21orf70	Body	shore	Body-shore
3.33674e-05	0.00963209	2.97263	0.603125	0.825287	0.222162	16	RAB11FIP3	Body	shelf	Body-shelf
3.36197e-05	0.0096461	2.96533	0.102633	0.382224	0.279591	1	C1orf38	Body	shelf	Body-shelf
3.36992e-05	0.0096461	2.96304	0.163416	0.380867	0.217451	19	KDM4B	Body	island	Body-island
3.37154e-05	0.00964671	2.96257	0.110492	0.311691	0.201199	3	FNDC3B	Body	opensea	Body-opensea
3.39215e-05	0.00967768	2.95666	0.172528	0.39706	0.224532	20	GTPBP5	5'UTR	shelf	5'UTR-shelf
3.39816e-05	0.00967768	2.95494	0.0833995	0.303466	0.220066	6	REV3L	Body	opensea	Body-opensea
3.41301e-05	0.0096869	2.95072	0.103803	0.342167	0.238364	4	CASP6	TSS1500	shore	TSS1500-shore
3.44096e-05	0.0096869	2.9428	0.242519	0.454011	0.211491	19	MYO9B	Body	opensea	Body-opensea
3.45718e-05	0.0096869	2.93824	0.242853	0.484819	0.241967	18	CABLES1	Body	shore	Body-shore
3.46968e-05	0.0096869	2.93474	0.22524	0.459279	0.234039	1	C1orf105	Body	shelf	Body-shelf
3.47147e-05	0.0096869	2.93424	0.142653	0.367996	0.225343	15		IGR	opensea	IGR-opensea
3.53529e-05	0.00972336	2.91655	0.123971	0.357024	0.233053	2		IGR	opensea	IGR-opensea
3.56422e-05	0.00972639	2.90864	0.165264	0.407785	0.242522	1	MKNK1	Body	opensea	Body-opensea
3.57945e-05	0.00973124	2.90449	0.222262	0.442459	0.220197	16	RAB11FIP3	Body	opensea	Body-opensea
3.58574e-05	0.00974108	2.90279	0.110502	0.35224	0.241738	4	MANBA	Body	shore	Body-shore
3.60543e-05	0.00976925	2.89747	0.17925	0.459819	0.280569	1	PGD	Body	shore	Body-shore
3.64108e-05	0.00980502	2.88791	0.124219	0.358239	0.23402	2	PLEKHB2	5'UTR	opensea	5'UTR-opensea
3.64415e-05	0.00980502	2.88709	0.185608	0.40171	0.216103	19	ARRDC5	TSS200	opensea	TSS200-opensea
3.69328e-05	0.00985865	2.87407	0.140169	0.37849	0.23832	9	LCN2	TSS200	opensea	TSS200-opensea
3.70238e-05	0.00985865	2.87167	0.139403	0.383958	0.244556	21	ITSN1	5'UTR	shore	5'UTR-shore
3.70253e-05	0.00985865	2.87164	0.144405	0.382998	0.238593	6	HLA-C	TSS1500	shore	TSS1500-shore
3.75585e-05	0.0099038	2.85773	0.0791798	0.282564	0.203384	6		IGR	opensea	IGR-opensea
3.76056e-05	0.00990677	2.85651	0.149475	0.37148	0.222005	1	NDUFS2	3'UTR	opensea	3'UTR-opensea
3.78398e-05	0.00993981	2.85047	0.142616	0.410084	0.267467	8	HTRA4	TSS1500	shore	TSS1500-shore
3.82302e-05	0.00996005	2.84048	0.201743	0.462393	0.26065	15		IGR	opensea	IGR-opensea
3.86438e-05	0.00998946	2.83	0.131561	0.339518	0.207957	1	DEDD	3'UTR	shelf	3'UTR-shelf
3.89351e-05	0.0100178	2.82269	0.0915307	0.296224	0.204693	17	TMEM100	TSS1500	opensea	TSS1500-opensea
3.89506e-05	0.0100178	2.8223	0.137937	0.358963	0.221026	1	DSTYK	TSS1500	shore	TSS1500-shore
3.92941e-05	0.010035	2.81375	0.159807	0.431819	0.272012	6	TRIM27	Body	opensea	Body-opensea
3.93066e-05	0.010035	2.81344	0.175412	0.41494	0.239528	11	MS4A3	1stExon	opensea	1stExon-opensea
3.93869e-05	0.010035	2.81145	0.495296	0.707907	0.212611	14		IGR	opensea	IGR-opensea
3.94004e-05	0.010035	2.81111	0.227573	0.517567	0.289993	6	ARG1	TSS1500	opensea	TSS1500-opensea
3.95242e-05	0.01005	2.80806	0.209766	0.479955	0.270189	10	INPP5A	Body	opensea	Body-opensea
3.96824e-05	0.0100541	2.80417	0.572648	0.808688	0.23604	16		IGR	opensea	IGR-opensea
3.97709e-05	0.0100613	2.80199	0.191412	0.46511	0.273698	5	DOCK2	Body	opensea	Body-opensea
3.99643e-05	0.0100614	2.79727	0.157901	0.385884	0.227982	1		IGR	shelf	IGR-shelf
3.99953e-05	0.0100614	2.79651	0.203311	0.466874	0.263563	4		IGR	opensea	IGR-opensea
4.02315e-05	0.0100739	2.79077	0.119084	0.35404	0.234956	2	HDAC4	Body	opensea	Body-opensea
4.0284e-05	0.0100819	2.7895	0.174366	0.383912	0.209545	7		IGR	opensea	IGR-opensea
4.04386e-05	0.0100895	2.78576	0.240125	0.506903	0.266778	16	RAB11FIP3	TSS1500	shore	TSS1500-shore
4.04646e-05	0.0100906	2.78514	0.189195	0.437921	0.248726	4	TLR6	TSS1500	opensea	TSS1500-opensea
4.04773e-05	0.0100906	2.78483	0.170606	0.408526	0.237921	1	TNFRSF1B	Body	opensea	Body-opensea
4.09017e-05	0.0101417	2.77466	0.1546	0.431072	0.276472	11	C11orf42	TSS1500	opensea	TSS1500-opensea
4.10859e-05	0.0101536	2.77028	0.145994	0.384784	0.23879	21	IFNGR2	TSS1500	shore	TSS1500-shore
4.12937e-05	0.0101573	2.76535	0.0963247	0.33063	0.234305	2		IGR	opensea	IGR-opensea
4.1487e-05	0.0101717	2.7608	0.606352	0.814991	0.20864	7		IGR	opensea	IGR-opensea
4.15689e-05	0.0101717	2.75887	0.28266	0.503665	0.221005	12	SCN8A	Body	opensea	Body-opensea
4.17083e-05	0.0101784	2.75561	0.252999	0.474786	0.221787	12	SSH1	Body	opensea	Body-opensea
4.17139e-05	0.0101784	2.75547	0.189188	0.416202	0.227014	17	GAS7	TSS1500	opensea	TSS1500-opensea
4.17526e-05	0.0101845	2.75457	0.34964	0.579115	0.229476	12		IGR	opensea	IGR-opensea
4.18471e-05	0.0101911	2.75236	0.132083	0.462314	0.33023	2		IGR	opensea	IGR-opensea
4.18844e-05	0.0101928	2.75149	0.373549	0.581655	0.208106	3	LPP	TSS1500	shore	TSS1500-shore
4.21867e-05	0.0101986	2.74447	0.385498	0.5949	0.209402	13	RNASEH2B	Body	opensea	Body-opensea
4.24525e-05	0.0102155	2.73834	0.143014	0.404743	0.261728	15	IGF1R	Body	opensea	Body-opensea
4.266e-05	0.0102384	2.73358	0.188467	0.41262	0.224154	1	PMVK	3'UTR	opensea	3'UTR-opensea
4.27759e-05	0.0102461	2.73093	0.15534	0.398363	0.243023	14	KIAA0247	Body	opensea	Body-opensea
4.29181e-05	0.0102564	2.72769	0.333974	0.537402	0.203428	16	MIR138-2	Body	opensea	Body-opensea
4.29313e-05	0.0102564	2.72739	0.112744	0.326556	0.213811	3		IGR	opensea	IGR-opensea
4.30769e-05	0.0102757	2.72408	0.184227	0.426523	0.242296	11	OSBPL5	5'UTR	shelf	5'UTR-shelf
4.34114e-05	0.0102981	2.71652	0.112333	0.406265	0.293932	6	E2F3	Body	opensea	Body-opensea
4.42457e-05	0.0103472	2.69792	0.191221	0.402584	0.211364	14		IGR	shelf	IGR-shelf
4.46956e-05	0.0103895	2.68803	0.212287	0.444668	0.232382	19	C19orf28	Body	shore	Body-shore
4.52585e-05	0.0104336	2.67578	0.188988	0.427323	0.238334	12	RBM19	Body	opensea	Body-opensea
4.54443e-05	0.0104336	2.67177	0.101785	0.315915	0.21413	6		IGR	opensea	IGR-opensea
4.61465e-05	0.0104807	2.65677	0.178669	0.452824	0.274154	2	PCYOX1	Body	shelf	Body-shelf
4.6247e-05	0.0104807	2.65464	0.1821	0.42592	0.24382	11	ARAP1	5'UTR	opensea	5'UTR-opensea
4.64229e-05	0.0104807	2.65092	0.173579	0.39047	0.216891	7	WIPI2	Body	opensea	Body-opensea
4.72695e-05	0.0105514	2.63323	0.140791	0.38397	0.243179	5		IGR	opensea	IGR-opensea
4.73478e-05	0.010558	2.6316	0.0934927	0.296216	0.202723	3	C3orf26	Body	opensea	Body-opensea
4.79771e-05	0.0105823	2.61867	0.20983	0.456081	0.246251	8	TG	Body	opensea	Body-opensea
4.87615e-05	0.0106403	2.60277	0.131733	0.380339	0.248606	1	EIF4G3	5'UTR	opensea	5'UTR-opensea
4.88414e-05	0.0106472	2.60117	0.134194	0.366494	0.2323	1		IGR	opensea	IGR-opensea
4.94786e-05	0.0106857	2.58846	0.167293	0.413033	0.24574	7	ELMO1	5'UTR	opensea	5'UTR-opensea
4.96822e-05	0.010698	2.58443	0.136664	0.359762	0.223098	6	RREB1	5'UTR	opensea	5'UTR-opensea
4.96994e-05	0.0106986	2.58409	0.133792	0.352564	0.218772	10	NCOA4	5'UTR	shelf	5'UTR-shelf
4.97537e-05	0.0107008	2.58302	0.178698	0.429862	0.251163	2		IGR	opensea	IGR-opensea
5.01751e-05	0.0107253	2.57475	0.147159	0.356113	0.208955	3	GP9	TSS200	opensea	TSS200-opensea
5.03129e-05	0.0107351	2.57206	0.152181	0.383495	0.231314	16	DHODH	TSS1500	shore	TSS1500-shore
5.03619e-05	0.01074	2.5711	0.151841	0.399404	0.247563	7		IGR	shore	IGR-shore
5.04781e-05	0.0107491	2.56884	0.199427	0.4326	0.233173	2		IGR	shore	IGR-shore
5.08295e-05	0.01078	2.56203	0.110795	0.327712	0.216917	5	ANKRD33B	Body	opensea	Body-opensea
5.10545e-05	0.0107997	2.55769	0.145763	0.431247	0.285484	3	WDR49	Body	opensea	Body-opensea
5.11974e-05	0.0108038	2.55495	0.206621	0.423854	0.217233	14	TMEM55B	3'UTR	shelf	3'UTR-shelf
5.18499e-05	0.0108144	2.54252	0.130165	0.382963	0.252798	3	MGLL	Body	shelf	Body-shelf
5.19285e-05	0.0108215	2.54103	0.129458	0.329811	0.200353	3	RYBP	Body	opensea	Body-opensea
5.2023e-05	0.010832	2.53924	0.111294	0.354223	0.242929	5	MAML1	Body	opensea	Body-opensea
5.22388e-05	0.0108417	2.53518	0.132868	0.367072	0.234204	12	CACNA2D4	Body	opensea	Body-opensea
5.22805e-05	0.0108417	2.53439	0.219563	0.453195	0.233632	4		IGR	opensea	IGR-opensea
5.25205e-05	0.0108505	2.52989	0.231733	0.481149	0.249417	17		IGR	opensea	IGR-opensea
5.32583e-05	0.010903	2.51619	0.250771	0.493743	0.242972	7	POR	5'UTR	opensea	5'UTR-opensea
5.34071e-05	0.0109125	2.51344	0.113272	0.319028	0.205756	19	MOBKL2A	5'UTR	shelf	5'UTR-shelf
5.34789e-05	0.0109125	2.51212	0.125607	0.393337	0.26773	7	FOXK1	Body	opensea	Body-opensea
5.39546e-05	0.0109484	2.50342	0.337417	0.553233	0.215816	7	MKRN1	Body	shelf	Body-shelf
5.45546e-05	0.0109928	2.49254	0.116326	0.348068	0.231742	1	BCL2L15	1stExon	opensea	1stExon-opensea
5.53053e-05	0.0110426	2.4791	0.276584	0.508494	0.231909	20	STK35	Body	shore	Body-shore
5.56923e-05	0.0110504	2.47224	0.127396	0.345198	0.217802	9	SLC44A1	Body	opensea	Body-opensea
5.57732e-05	0.011053	2.47081	0.248453	0.469927	0.221473	7	ADAP1	Body	shelf	Body-shelf
5.57912e-05	0.011053	2.47049	0.160847	0.400647	0.2398	17	TEX2	5'UTR	opensea	5'UTR-opensea
5.63605e-05	0.0110928	2.4605	0.1152	0.317565	0.202365	7		IGR	opensea	IGR-opensea
5.70547e-05	0.0111176	2.44845	0.215524	0.485373	0.269849	17	TBCD	Body	shelf	Body-shelf
5.70862e-05	0.0111182	2.44791	0.147803	0.441329	0.293526	12	PLBD2	Body	shelf	Body-shelf
5.71037e-05	0.0111182	2.44761	0.154593	0.358978	0.204385	11	NXF1	TSS1500	shore	TSS1500-shore
5.74497e-05	0.0111424	2.44166	0.166511	0.446693	0.280182	2	CCDC93	Body	opensea	Body-opensea
5.76175e-05	0.01115	2.43879	0.229406	0.442614	0.213208	2	GCA	TSS1500	shore	TSS1500-shore
5.79252e-05	0.01115	2.43354	0.119647	0.35376	0.234114	12	LYZ	1stExon	opensea	1stExon-opensea
5.81742e-05	0.0111732	2.42931	0.241843	0.443643	0.2018	17		IGR	shore	IGR-shore
5.82356e-05	0.0111732	2.42827	0.176967	0.435288	0.258321	3	RPN1	TSS1500	shore	TSS1500-shore
5.82902e-05	0.0111732	2.42735	0.215895	0.527824	0.311929	11	HIPK3	Body	opensea	Body-opensea
5.91014e-05	0.0112222	2.41373	0.208924	0.40898	0.200055	8	SLC45A4	TSS200	shore	TSS200-shore
5.9436e-05	0.0112478	2.40817	0.177513	0.395186	0.217673	1	ST3GAL3	5'UTR	shelf	5'UTR-shelf
6.0064e-05	0.0112883	2.39781	0.210148	0.429506	0.219358	15	LOC283663	Body	shelf	Body-shelf
6.01995e-05	0.0112895	2.39559	0.125861	0.354413	0.228552	3	RPN1	TSS1500	shore	TSS1500-shore
6.11869e-05	0.0113495	2.37954	0.114236	0.327625	0.213389	20	CTSZ	TSS1500	shore	TSS1500-shore
6.14723e-05	0.0113767	2.37495	0.158861	0.405803	0.246942	17	VPS53	Body	opensea	Body-opensea
6.17007e-05	0.0113895	2.37129	0.158008	0.393124	0.235116	11	PNPLA2	Body	shore	Body-shore
6.17274e-05	0.0113895	2.37086	0.257889	0.461948	0.204059	16	ANKRD11	5'UTR	opensea	5'UTR-opensea
6.23542e-05	0.0114182	2.36089	0.199686	0.429194	0.229507	3	ZNF148	5'UTR	opensea	5'UTR-opensea
6.24507e-05	0.0114207	2.35937	0.152951	0.38379	0.230839	2	RNF144A	Body	shore	Body-shore
6.27709e-05	0.0114296	2.35432	0.423785	0.719657	0.295872	11	APLP2	Body	opensea	Body-opensea
6.27889e-05	0.0114296	2.35403	0.2227	0.432596	0.209896	15		IGR	shelf	IGR-shelf
6.28548e-05	0.0114324	2.353	0.136876	0.446465	0.30959	1	EGLN1	Body	shelf	Body-shelf
6.31624e-05	0.0114491	2.34818	0.150185	0.379181	0.228996	11	MS4A3	TSS200	opensea	TSS200-opensea
6.34985e-05	0.0114617	2.34294	0.235376	0.475844	0.240469	3		IGR	shelf	IGR-shelf
6.38778e-05	0.0114847	2.33706	0.108497	0.310399	0.201902	14	KIAA0247	5'UTR	opensea	5'UTR-opensea
6.39198e-05	0.0114847	2.33641	0.12302	0.390311	0.267291	3	CPOX	TSS1500	shore	TSS1500-shore
6.39909e-05	0.0114847	2.33531	0.1427	0.467152	0.324453	4	PPA2	Body	shelf	Body-shelf
6.43512e-05	0.0114967	2.32977	0.179197	0.44182	0.262624	11	UBASH3B	Body	opensea	Body-opensea
6.49637e-05	0.0115326	2.32041	0.237278	0.452246	0.214968	13		IGR	opensea	IGR-opensea
6.59897e-05	0.0116032	2.30492	0.266808	0.501705	0.234897	3	TMEM111	Body	opensea	Body-opensea
6.60548e-05	0.0116032	2.30395	0.147571	0.377495	0.229924	11	TOLLIP	Body	shelf	Body-shelf
6.63776e-05	0.0116159	2.29913	0.25498	0.470612	0.215632	5		IGR	shore	IGR-shore
6.64829e-05	0.0116201	2.29756	0.180682	0.407026	0.226344	12	MSRB3	TSS1500	shore	TSS1500-shore
6.66915e-05	0.011622	2.29447	0.100354	0.311587	0.211233	22	C22orf9	Body	opensea	Body-opensea
6.71602e-05	0.0116497	2.28754	0.129399	0.394193	0.264795	8	CSPP1	TSS1500	shore	TSS1500-shore
6.75687e-05	0.0116885	2.28154	0.134471	0.362729	0.228258	11	ACAD8	Body	shelf	Body-shelf
6.81212e-05	0.0117128	2.27349	0.19245	0.478215	0.285765	11		IGR	shelf	IGR-shelf
6.85091e-05	0.0117128	2.26787	0.154446	0.418635	0.264189	6		IGR	shore	IGR-shore
6.86063e-05	0.0117128	2.26647	0.0832761	0.298069	0.214793	7	CUX1	Body	opensea	Body-opensea
6.89789e-05	0.0117517	2.26111	0.165056	0.42358	0.258524	17	TBCD	Body	opensea	Body-opensea
6.91384e-05	0.0117624	2.25882	0.215578	0.464543	0.248965	4		IGR	opensea	IGR-opensea
6.92785e-05	0.0117763	2.25682	0.116964	0.362607	0.245643	16	XYLT1	Body	opensea	Body-opensea
7.01765e-05	0.0118344	2.24407	0.150798	0.369909	0.219112	2	THADA	Body	opensea	Body-opensea
7.03609e-05	0.0118483	2.24147	0.174588	0.429088	0.2545	2	CPSF3	Body	shelf	Body-shelf
7.0401e-05	0.0118483	2.24091	0.125415	0.355802	0.230387	17	CD300LB	Body	opensea	Body-opensea
7.05398e-05	0.0118483	2.23896	0.159839	0.368391	0.208552	17	TBCD	Body	shelf	Body-shelf
7.11162e-05	0.0118819	2.2309	0.29321	0.540705	0.247495	18	STARD6	TSS1500	shore	TSS1500-shore
7.11246e-05	0.0118819	2.23079	0.141117	0.395187	0.254069	3	CSTA	TSS1500	opensea	TSS1500-opensea
7.13244e-05	0.0118908	2.22801	0.219003	0.49192	0.272917	13	KLF5	Body	shore	Body-shore
7.13655e-05	0.0118949	2.22744	0.140156	0.414487	0.274332	9		IGR	shore	IGR-shore
7.16124e-05	0.0119067	2.22402	0.391662	0.618122	0.22646	7	ST7OT2	Body	opensea	Body-opensea
7.22543e-05	0.0119358	2.21518	0.154723	0.403442	0.248718	5	RNU5E	Body	shore	Body-shore
7.25443e-05	0.0119578	2.21121	0.109775	0.327703	0.217928	7	FOXK1	Body	opensea	Body-opensea
7.26121e-05	0.0119578	2.21028	0.159468	0.45326	0.293793	18	ZNF516	Body	island	Body-island
7.31504e-05	0.0119775	2.20296	0.0987333	0.338669	0.239935	2	RTN4	Body	opensea	Body-opensea
7.36123e-05	0.011992	2.19673	0.114225	0.316107	0.201881	2		IGR	opensea	IGR-opensea
7.37107e-05	0.011992	2.1954	0.249119	0.472933	0.223814	3		IGR	shelf	IGR-shelf
7.56754e-05	0.0121314	2.16932	0.254295	0.488938	0.234643	16	FLYWCH1	Body	opensea	Body-opensea
7.58234e-05	0.0121412	2.16738	0.240962	0.506321	0.265359	7	GNA12	Body	shore	Body-shore
7.60147e-05	0.0121412	2.16488	0.136866	0.359605	0.222739	18	ZFP161	TSS1500	shore	TSS1500-shore
7.63852e-05	0.0121631	2.16006	0.107845	0.340378	0.232533	4	CASP6	TSS1500	shore	TSS1500-shore
7.64191e-05	0.0121658	2.15962	0.128282	0.441025	0.312743	14	RCOR1	Body	opensea	Body-opensea
7.6544e-05	0.0121778	2.158	0.17291	0.456202	0.283292	2	VRK2	Body	opensea	Body-opensea
7.71058e-05	0.0122209	2.15074	0.212126	0.451344	0.239219	5		IGR	opensea	IGR-opensea
7.72329e-05	0.0122209	2.14911	0.142943	0.344174	0.201231	5	FSTL4	Body	opensea	Body-opensea
7.73363e-05	0.0122237	2.14778	0.268938	0.470758	0.20182	7	MEPCE	1stExon	shore	1stExon-shore
7.73913e-05	0.0122274	2.14708	0.168609	0.391145	0.222536	8	DEFA4	TSS1500	opensea	TSS1500-opensea
7.76431e-05	0.012241	2.14385	0.122058	0.397946	0.275889	17	AATK	Body	shelf	Body-shelf
7.79674e-05	0.012241	2.13972	0.160253	0.367982	0.207729	1	ECE1	Body	shore	Body-shore
7.80603e-05	0.012241	2.13853	0.181563	0.384021	0.202458	16	MGRN1	Body	island	Body-island
7.82536e-05	0.0122502	2.13608	0.112074	0.337283	0.225209	13		IGR	shore	IGR-shore
7.86624e-05	0.0122601	2.13091	0.247005	0.518819	0.271814	1	MR1	Body	opensea	Body-opensea
7.87078e-05	0.0122601	2.13033	0.1733	0.449838	0.276538	3	ATP2C1	Body	opensea	Body-opensea
7.90841e-05	0.0122773	2.1256	0.110276	0.334154	0.223879	1	SMYD3	Body	opensea	Body-opensea
7.94269e-05	0.0122818	2.1213	0.220542	0.444453	0.22391	10	2008-03-01	Body	opensea	Body-opensea
7.95734e-05	0.012288	2.11947	0.138239	0.368813	0.230574	2	THADA	Body	opensea	Body-opensea
7.96286e-05	0.0122913	2.11878	0.199644	0.417961	0.218317	12	DYRK4	TSS200	opensea	TSS200-opensea
7.99787e-05	0.0123216	2.11443	0.120606	0.329888	0.209282	22	PARVG	TSS1500	opensea	TSS1500-opensea
8.00353e-05	0.0123216	2.11372	0.203502	0.441852	0.238349	4	PIGY	TSS1500	shore	TSS1500-shore
8.00515e-05	0.0123216	2.11352	0.125516	0.349793	0.224277	3	FOXP1	5'UTR	opensea	5'UTR-opensea
8.02453e-05	0.0123216	2.11112	0.167553	0.380762	0.21321	2		IGR	opensea	IGR-opensea
8.0584e-05	0.012345	2.10694	0.120575	0.364311	0.243736	15		IGR	opensea	IGR-opensea
8.06778e-05	0.0123491	2.10578	0.365027	0.583197	0.218169	11	C11orf49	Body	opensea	Body-opensea
8.07236e-05	0.0123491	2.10522	0.133838	0.341403	0.207565	15	C15orf52	1stExon	opensea	1stExon-opensea
8.10779e-05	0.0123688	2.10087	0.100845	0.329068	0.228223	10		IGR	opensea	IGR-opensea
8.1257e-05	0.0123735	2.09868	0.269608	0.481693	0.212085	2	CUL3	Body	opensea	Body-opensea
8.14113e-05	0.0123784	2.09679	0.441794	0.653376	0.211582	20	C20orf26	5'UTR	shelf	5'UTR-shelf
8.22426e-05	0.0124418	2.0867	0.130607	0.400436	0.269829	8	KBTBD11	3'UTR	shore	3'UTR-shore
8.26369e-05	0.0124636	2.08194	0.1334	0.356524	0.223124	10	C10orf25	Body	shore	Body-shore
8.28061e-05	0.0124699	2.07991	0.25316	0.550033	0.296873	16	DNAH3	Body	shore	Body-shore
8.35418e-05	0.0125272	2.07112	0.165336	0.418961	0.253625	15	ZNF710	5'UTR	shelf	5'UTR-shelf
8.37964e-05	0.0125322	2.06809	0.141573	0.344833	0.203261	11	IL18	5'UTR	opensea	5'UTR-opensea
8.38708e-05	0.0125335	2.06721	0.234655	0.44308	0.208425	16	C16orf68	Body	opensea	Body-opensea
8.48532e-05	0.0125783	2.05563	0.0989755	0.307805	0.208829	2		IGR	opensea	IGR-opensea
8.49772e-05	0.0125851	2.05417	0.197805	0.415628	0.217823	14	CCDC88C	Body	opensea	Body-opensea
8.52814e-05	0.0125974	2.05062	0.18776	0.441676	0.253916	6		IGR	shore	IGR-shore
8.58401e-05	0.0126174	2.04412	0.234858	0.582768	0.34791	20	SUMO1P1	TSS200	opensea	TSS200-opensea
8.67556e-05	0.0126692	2.03357	0.125061	0.349461	0.2244	15	NEO1	Body	opensea	Body-opensea
8.70906e-05	0.0126973	2.02973	0.122602	0.367077	0.244476	10		IGR	shore	IGR-shore
8.71642e-05	0.0126973	2.02889	0.154701	0.397517	0.242816	12		IGR	opensea	IGR-opensea
8.74493e-05	0.0127197	2.02564	0.137013	0.383264	0.24625	8	TRIB1	Body	shelf	Body-shelf
8.75099e-05	0.012726	2.02495	0.116214	0.320104	0.20389	3	LRIG1	Body	opensea	Body-opensea
8.75413e-05	0.012728	2.0246	0.162241	0.438475	0.276234	8	ARHGEF10	Body	opensea	Body-opensea
8.7836e-05	0.0127455	2.02125	0.153707	0.42048	0.266773	16		IGR	opensea	IGR-opensea
8.82494e-05	0.0127725	2.01658	0.145559	0.347555	0.201996	11	SLC43A1	3'UTR	shore	3'UTR-shore
8.85673e-05	0.0127907	2.013	0.340931	0.563022	0.22209	11	ACAD8	Body	shelf	Body-shelf
8.88438e-05	0.0128039	2.00989	0.229725	0.531781	0.302056	12	C12orf59	Body	opensea	Body-opensea
8.92515e-05	0.0128261	2.00533	0.509764	0.717888	0.208124	1	ITGB3BP	Body	opensea	Body-opensea
8.96627e-05	0.0128499	2.00076	0.112094	0.356341	0.244246	15		IGR	opensea	IGR-opensea
8.97585e-05	0.012853	1.99969	0.157425	0.396234	0.238809	2	RFX8	Body	opensea	Body-opensea
8.99219e-05	0.0128556	1.99788	0.130697	0.364082	0.233384	2	B3GNT2	5'UTR	opensea	5'UTR-opensea
8.99926e-05	0.0128618	1.9971	0.325502	0.562171	0.236669	21	DYRK1A	3'UTR	opensea	3'UTR-opensea
9.18454e-05	0.0129588	1.9768	0.18285	0.382932	0.200082	3	ABHD5	Body	shore	Body-shore
9.21812e-05	0.0129649	1.97316	0.199362	0.439466	0.240104	10		IGR	opensea	IGR-opensea
9.22265e-05	0.0129649	1.97267	0.101195	0.33929	0.238095	12	GIT2	TSS1500	shore	TSS1500-shore
9.2318e-05	0.012971	1.97168	0.392581	0.626068	0.233487	13	KCTD4	5'UTR	opensea	5'UTR-opensea
9.25074e-05	0.0129902	1.96964	0.169527	0.39103	0.221502	1	SHE	Body	shelf	Body-shelf
9.25165e-05	0.0129902	1.96954	0.138951	0.373795	0.234843	12	MGP	TSS1500	opensea	TSS1500-opensea
9.26727e-05	0.012993	1.96786	0.13957	0.352067	0.212497	8	ASAP1	Body	opensea	Body-opensea
9.27053e-05	0.012993	1.96751	0.157663	0.384785	0.227122	5	RNF14	TSS200	shelf	TSS200-shelf
9.29962e-05	0.0130161	1.96439	0.143882	0.353985	0.210103	17	2009-09-01	5'UTR	opensea	5'UTR-opensea
9.31533e-05	0.0130166	1.96271	0.315766	0.517741	0.201975	9	FBP1	TSS200	shore	TSS200-shore
9.41204e-05	0.0130728	1.95241	0.255855	0.508428	0.252573	2	C2orf67	Body	opensea	Body-opensea
9.46355e-05	0.0131077	1.94697	0.136089	0.42934	0.293251	2	EML4	Body	opensea	Body-opensea
9.49751e-05	0.0131295	1.9434	0.483374	0.708128	0.224754	2		IGR	opensea	IGR-opensea
9.56894e-05	0.0131679	1.93592	0.179185	0.473323	0.294137	4	C4orf45	Body	opensea	Body-opensea
9.58071e-05	0.0131745	1.9347	0.136073	0.342328	0.206256	7	FAM188B	Body	opensea	Body-opensea
9.59555e-05	0.013177	1.93315	0.100971	0.305661	0.20469	12		IGR	opensea	IGR-opensea
9.60421e-05	0.0131826	1.93225	0.0956865	0.350467	0.254781	9	NFIL3	5'UTR	shore	5'UTR-shore
9.66115e-05	0.0132236	1.92636	0.115874	0.320875	0.205001	2		IGR	opensea	IGR-opensea
9.74944e-05	0.0132695	1.91728	0.18772	0.454146	0.266427	2	TNFAIP6	TSS200	opensea	TSS200-opensea
9.79966e-05	0.0132838	1.91215	0.0901821	0.290919	0.200737	7	TSGA13	TSS1500	opensea	TSS1500-opensea
9.81054e-05	0.0132872	1.91105	0.10518	0.318153	0.212973	7		IGR	shore	IGR-shore
9.81144e-05	0.0132872	1.91095	0.129407	0.396695	0.267288	3	TMCC1	5'UTR	opensea	5'UTR-opensea
9.8294e-05	0.0132872	1.90913	0.380524	0.584909	0.204385	1	LMO4	TSS1500	shore	TSS1500-shore
9.97708e-05	0.0133786	1.89424	0.178533	0.400993	0.222461	9		IGR	shore	IGR-shore
9.99943e-05	0.0133897	1.89201	0.138827	0.363615	0.224788	3	CASR	5'UTR	opensea	5'UTR-opensea
0.000100229	0.0134041	1.88967	0.328977	0.542305	0.213328	8		IGR	shelf	IGR-shelf
0.000100379	0.0134128	1.88818	0.119058	0.342376	0.223318	2	LTBP1	Body	opensea	Body-opensea
0.000100567	0.0134184	1.8863	0.191402	0.453161	0.26176	2	NCK2	5'UTR	opensea	5'UTR-opensea
0.000100586	0.0134184	1.88612	0.10566	0.313354	0.207695	3	NR1I2	Body	shore	Body-shore
0.000101076	0.0134375	1.88127	0.172895	0.397796	0.2249	19	UHRF1	Body	island	Body-island
0.000101232	0.0134456	1.87973	0.35513	0.575964	0.220833	1	GFI1	TSS1500	shore	TSS1500-shore
0.000101363	0.0134527	1.87843	0.263182	0.49149	0.228308	2	TGOLN2	3'UTR	opensea	3'UTR-opensea
0.000101432	0.0134527	1.87776	0.1445	0.348564	0.204063	3	IL5RA	Body	opensea	Body-opensea
0.000101439	0.0134527	1.87769	0.182499	0.418231	0.235732	2		IGR	opensea	IGR-opensea
0.000101734	0.013461	1.87478	0.134933	0.364396	0.229463	2	TMEM182	Body	opensea	Body-opensea
0.000102246	0.0134821	1.86978	0.501761	0.718449	0.216688	4		IGR	opensea	IGR-opensea
0.000102324	0.0134821	1.86901	0.183877	0.473995	0.290118	2	WDFY1	Body	opensea	Body-opensea
0.000102858	0.0135119	1.86381	0.146784	0.391571	0.244787	2		IGR	opensea	IGR-opensea
0.000103217	0.0135342	1.86033	0.201344	0.417008	0.215664	1		IGR	opensea	IGR-opensea
0.000103551	0.0135407	1.85711	0.181454	0.394295	0.212841	9		IGR	shelf	IGR-shelf
0.000103676	0.0135487	1.85589	0.130623	0.369835	0.239212	12	NAA25	3'UTR	opensea	3'UTR-opensea
0.000104335	0.0135946	1.84956	0.120974	0.39823	0.277256	10	ZNF438	Body	opensea	Body-opensea
0.000105231	0.0136325	1.84102	0.163989	0.446768	0.282778	8	ZDHHC2	Body	shelf	Body-shelf
0.000105589	0.0136451	1.83762	0.259969	0.499686	0.239717	19		IGR	shelf	IGR-shelf
0.000105792	0.0136616	1.83571	0.128006	0.338458	0.210451	15		IGR	opensea	IGR-opensea
0.000106013	0.0136701	1.83362	0.133149	0.34002	0.20687	4	GSTCD	5'UTR	opensea	5'UTR-opensea
0.000106166	0.0136742	1.83218	0.223386	0.455464	0.232078	17	RAB5C	5'UTR	opensea	5'UTR-opensea
0.000106938	0.0137199	1.82493	0.118793	0.34426	0.225467	22		IGR	opensea	IGR-opensea
0.000107622	0.0137619	1.81855	0.269212	0.471027	0.201815	16		IGR	opensea	IGR-opensea
0.000107704	0.0137651	1.81779	0.150947	0.353432	0.202485	12		IGR	opensea	IGR-opensea
0.000108778	0.0137996	1.80787	0.149334	0.37558	0.226246	4	SEC24D	Body	opensea	Body-opensea
0.00010999	0.0138699	1.79679	0.128755	0.371669	0.242914	11	MS4A3	TSS200	opensea	TSS200-opensea
0.000110495	0.0138887	1.7922	0.181957	0.482381	0.300425	2		IGR	shelf	IGR-shelf
0.000110764	0.0138939	1.78977	0.157751	0.359766	0.202014	17	GAS7	Body	opensea	Body-opensea
0.000111151	0.0139208	1.78628	0.135842	0.37615	0.240308	1	EPB41	TSS1500	shore	TSS1500-shore
0.000112348	0.0139775	1.77556	0.117716	0.328877	0.211161	6	LYRM4	3'UTR	shore	3'UTR-shore
0.000113071	0.014022	1.76914	0.140671	0.382668	0.241997	6		IGR	opensea	IGR-opensea
0.000113175	0.0140228	1.76822	0.0993423	0.319671	0.220329	19	FCAR	1stExon	opensea	1stExon-opensea
0.00011327	0.0140228	1.76738	0.191497	0.406031	0.214534	11	CRY2	Body	opensea	Body-opensea
0.000113748	0.014044	1.76316	0.408321	0.807184	0.398863	11		IGR	opensea	IGR-opensea
0.000113773	0.0140441	1.76294	0.288062	0.53369	0.245628	15	UBE3A	Body	opensea	Body-opensea
0.000113847	0.0140471	1.76229	0.192885	0.40067	0.207785	8	NDRG1	5'UTR	shore	5'UTR-shore
0.000113882	0.0140471	1.76198	0.143373	0.444512	0.301139	8	CSGALNACT1	Body	opensea	Body-opensea
0.00011414	0.0140471	1.75972	0.11737	0.328868	0.211497	20	C20orf26	5'UTR	shelf	5'UTR-shelf
0.000114206	0.0140471	1.75914	0.114064	0.319807	0.205743	10	AVPI1	5'UTR	shelf	5'UTR-shelf
0.000114459	0.0140478	1.75692	0.211235	0.43264	0.221404	11		IGR	shelf	IGR-shelf
0.000115233	0.0140799	1.75017	0.284512	0.501624	0.217112	15		IGR	opensea	IGR-opensea
0.00011532	0.0140882	1.74942	0.138749	0.442902	0.304153	21	IFNGR2	TSS1500	shore	TSS1500-shore
0.000115425	0.0140959	1.74851	0.123724	0.347867	0.224143	7	FOXK1	Body	shelf	Body-shelf
0.000115479	0.0140959	1.74803	0.459755	0.692707	0.232951	3		IGR	opensea	IGR-opensea
0.000115597	0.014104	1.74701	0.108252	0.398783	0.290531	6	RNF144B	Body	opensea	Body-opensea
0.000115754	0.0141106	1.74565	0.0915055	0.325644	0.234138	19	BRD4	TSS1500	opensea	TSS1500-opensea
0.000116332	0.0141427	1.74066	0.240559	0.47221	0.23165	1	KIAA0319L	Body	opensea	Body-opensea
0.000116409	0.0141432	1.74001	0.202322	0.466813	0.264491	11		IGR	shelf	IGR-shelf
0.000116792	0.0141544	1.73672	0.241783	0.474601	0.232818	20	SUMO1P1	Body	opensea	Body-opensea
0.000117177	0.0141714	1.73342	0.234202	0.482837	0.248634	3	DCP1A	Body	opensea	Body-opensea
0.00011769	0.0141804	1.72904	0.239222	0.444306	0.205084	5	GPX3	Body	shelf	Body-shelf
0.000117713	0.0141804	1.72884	0.314316	0.555999	0.241683	2	WDFY1	Body	opensea	Body-opensea
0.000117886	0.0141804	1.72737	0.198296	0.418037	0.219741	8	ADHFE1	Body	opensea	Body-opensea
0.000117965	0.0141815	1.7267	0.108786	0.327425	0.218639	15	AQP9	TSS200	opensea	TSS200-opensea
0.00011866	0.0142089	1.72081	0.107243	0.416079	0.308836	5	ELL2	Body	opensea	Body-opensea
0.000118914	0.0142184	1.71867	0.342878	0.544284	0.201406	5	FAM169A	TSS1500	shore	TSS1500-shore
0.000119698	0.0142563	1.71209	0.100076	0.32092	0.220845	14	CTAGE5	TSS1500	shore	TSS1500-shore
0.000119838	0.0142659	1.71091	0.177904	0.387016	0.209112	5	FAM196B	5'UTR	opensea	5'UTR-opensea
0.000120021	0.014276	1.70938	0.14786	0.419658	0.271798	14	RBM23	5'UTR	shelf	5'UTR-shelf
0.000120071	0.0142796	1.70897	0.163737	0.404861	0.241124	19	VSTM1	Body	opensea	Body-opensea
0.00012051	0.0142953	1.70531	0.171641	0.399024	0.227383	17	KSR1	5'UTR	opensea	5'UTR-opensea
0.000120631	0.0142953	1.7043	0.130148	0.338825	0.208678	2	IL1B	5'UTR	opensea	5'UTR-opensea
0.000120656	0.0142953	1.70409	0.421265	0.628159	0.206893	16	HSD17B2	Body	opensea	Body-opensea
0.000121569	0.0143304	1.69653	0.117079	0.318484	0.201405	1		IGR	shelf	IGR-shelf
0.000121573	0.0143304	1.6965	0.145632	0.358469	0.212837	3	NR1I2	TSS200	opensea	TSS200-opensea
0.000122136	0.014364	1.69187	0.271366	0.517823	0.246457	6	CDYL	Body	shelf	Body-shelf
0.000122176	0.0143654	1.69154	0.106146	0.357076	0.25093	5	CANX	3'UTR	shelf	3'UTR-shelf
0.000122372	0.0143733	1.68993	0.170835	0.372535	0.2017	16	CDH1	Body	opensea	Body-opensea
0.000123206	0.0144077	1.68313	0.202639	0.483908	0.281268	5	CAST	Body	opensea	Body-opensea
0.000123242	0.0144077	1.68283	0.153915	0.456671	0.302756	21	APP	Body	shelf	Body-shelf
0.000123486	0.0144207	1.68084	0.18277	0.484623	0.301852	12	IRAK3	Body	opensea	Body-opensea
0.000124048	0.0144481	1.67629	0.20257	0.449866	0.247296	1		IGR	opensea	IGR-opensea
0.000124335	0.0144686	1.67397	0.345766	0.641644	0.295878	16	XYLT1	Body	opensea	Body-opensea
0.000124346	0.0144686	1.67389	0.164481	0.398782	0.234301	14	WDR20	Body	shelf	Body-shelf
0.000124435	0.0144686	1.67317	0.277783	0.54181	0.264027	3	TNK2	TSS1500	shore	TSS1500-shore
0.000124526	0.0144728	1.67243	0.248809	0.455251	0.206441	21		IGR	shore	IGR-shore
0.000124579	0.0144743	1.67201	0.22582	0.443197	0.217376	17	NDEL1	Body	opensea	Body-opensea
0.000125131	0.0144924	1.66757	0.115772	0.357399	0.241627	5	ROPN1L	Body	opensea	Body-opensea
0.000125359	0.014505	1.66574	0.111768	0.357764	0.245997	14	TTLL5	Body	opensea	Body-opensea
0.000125949	0.0145529	1.66104	0.190581	0.392078	0.201497	1	TOR3A	Body	opensea	Body-opensea
0.000126414	0.0145763	1.65734	0.136425	0.354763	0.218338	4	SLAIN2	Body	opensea	Body-opensea
0.000127555	0.0146386	1.64832	0.455682	0.655996	0.200314	3	PRKAR2A	Body	shore	Body-shore
0.00012799	0.014663	1.6449	0.181589	0.390078	0.208489	13	INTS6	Body	opensea	Body-opensea
0.000128328	0.0146796	1.64225	0.158303	0.406433	0.24813	1	NLRP3	5'UTR	opensea	5'UTR-opensea
0.00012843	0.0146796	1.64145	0.611738	0.836838	0.2251	21	CBS	3'UTR	shore	3'UTR-shore
0.000129066	0.0147116	1.6365	0.136268	0.474357	0.338089	4		IGR	shelf	IGR-shelf
0.000129181	0.0147116	1.6356	0.154461	0.390746	0.236285	3	NKTR	Body	opensea	Body-opensea
0.000129195	0.0147116	1.63549	0.244494	0.498708	0.254213	1	BCL2L15	1stExon	opensea	1stExon-opensea
0.000129359	0.0147209	1.63422	0.127285	0.352037	0.224752	19	ELANE	TSS200	shore	TSS200-shore
0.000129892	0.0147425	1.6301	0.64043	0.880005	0.239575	11	APLP2	Body	shore	Body-shore
0.000130091	0.0147516	1.62856	0.171857	0.38346	0.211603	7	IGF2BP3	Body	opensea	Body-opensea
0.000130139	0.0147523	1.62819	0.285003	0.572813	0.28781	8	OTUD6B	3'UTR	opensea	3'UTR-opensea
0.000131042	0.0147747	1.62124	0.187904	0.439002	0.251098	2		IGR	opensea	IGR-opensea
0.000131384	0.0147754	1.61862	0.195211	0.396095	0.200884	12	NCOR2	Body	shelf	Body-shelf
0.000132759	0.0148521	1.60816	0.101737	0.318125	0.216389	14		IGR	opensea	IGR-opensea
0.000133244	0.0148781	1.60451	0.170274	0.392235	0.221961	11	C2CD2L	Body	opensea	Body-opensea
0.00013393	0.0149023	1.59935	0.284983	0.524988	0.240005	5	ARHGAP26	Body	opensea	Body-opensea
0.00013393	0.0149023	1.59935	0.141608	0.364251	0.222642	14	LGALS3	TSS1500	shore	TSS1500-shore
0.000134036	0.0149096	1.59855	0.212755	0.417029	0.204274	2		IGR	opensea	IGR-opensea
0.000134527	0.0149256	1.59488	0.199538	0.401727	0.202189	20		IGR	shelf	IGR-shelf
0.000135314	0.0149608	1.58902	0.139054	0.406471	0.267417	13	ENOX1	Body	opensea	Body-opensea
0.000135318	0.0149608	1.58899	0.0932832	0.297219	0.203936	1		IGR	opensea	IGR-opensea
0.000135487	0.0149662	1.58773	0.251856	0.457828	0.205972	11	PNPLA2	Body	shore	Body-shore
0.000136565	0.0150028	1.57977	0.177568	0.439463	0.261895	7	PILRA	TSS200	opensea	TSS200-opensea
0.000136584	0.0150028	1.57963	0.134958	0.427996	0.293038	14	RAD51L1	Body	opensea	Body-opensea
0.000136599	0.0150028	1.57951	0.350245	0.594307	0.244061	22	DRG1	TSS1500	shore	TSS1500-shore
0.000136769	0.0150028	1.57827	0.175007	0.442805	0.267798	11	MS4A3	1stExon	opensea	1stExon-opensea
0.000138977	0.0150954	1.56217	0.157394	0.393136	0.235742	12	SLC15A4	Body	shelf	Body-shelf
0.000139401	0.0151238	1.55911	0.164931	0.392251	0.22732	19	LRG1	1stExon	shelf	1stExon-shelf
0.000139967	0.0151498	1.55503	0.248909	0.479785	0.230876	7	UBE2H	Body	opensea	Body-opensea
0.000140334	0.0151654	1.5524	0.210727	0.479744	0.269017	15	FLJ42289	TSS1500	shore	TSS1500-shore
0.000141683	0.0152228	1.54277	0.207571	0.40918	0.201609	3	ATXN7	Body	opensea	Body-opensea
0.000141959	0.0152347	1.54081	0.168906	0.392779	0.223872	15	TMEM87A	3'UTR	shelf	3'UTR-shelf
0.000142596	0.0152433	1.53631	0.115121	0.323746	0.208625	5		IGR	opensea	IGR-opensea
0.00014328	0.0152755	1.5315	0.168805	0.380882	0.212077	15	EFTUD1	Body	opensea	Body-opensea
0.000144058	0.0153115	1.52605	0.201202	0.404822	0.20362	12	SLC4A8	TSS1500	shore	TSS1500-shore
0.000144322	0.0153202	1.52421	0.383926	0.622658	0.238733	1	EPS15	TSS1500	opensea	TSS1500-opensea
0.000144594	0.015335	1.52231	0.113974	0.324241	0.210266	17	SLC43A2	Body	shelf	Body-shelf
0.000145045	0.0153434	1.51918	0.188702	0.423068	0.234366	10	ANKRD22	TSS200	opensea	TSS200-opensea
0.000145319	0.0153494	1.51728	0.289523	0.503862	0.214339	13	SLC25A30	5'UTR	shelf	5'UTR-shelf
0.000145856	0.0153696	1.51357	0.181869	0.411005	0.229136	6	TRIM27	Body	opensea	Body-opensea
0.000149243	0.0155086	1.49046	0.205667	0.459991	0.254323	2	CRIM1	Body	opensea	Body-opensea
0.000149852	0.0155388	1.48636	0.140255	0.369932	0.229676	1		IGR	shore	IGR-shore
0.000150521	0.0155728	1.48187	0.156904	0.365976	0.209072	7	C7orf58	5'UTR	opensea	5'UTR-opensea
0.000150578	0.0155743	1.48149	0.149851	0.38832	0.238469	11	PTPRJ	Body	opensea	Body-opensea
0.000150771	0.0155861	1.4802	0.318926	0.570391	0.251465	5	ANKRD33B	Body	opensea	Body-opensea
0.000151135	0.0155999	1.47778	0.190607	0.45328	0.262673	9	RALGPS1	Body	opensea	Body-opensea
0.000151273	0.0156041	1.47686	0.182939	0.46791	0.284971	22	C22orf9	Body	opensea	Body-opensea
0.000151661	0.0156089	1.47428	0.156366	0.366189	0.209822	3		IGR	shelf	IGR-shelf
0.000151847	0.0156127	1.47304	0.422322	0.63677	0.214448	13		IGR	opensea	IGR-opensea
0.00015204	0.0156172	1.47176	0.210114	0.453202	0.243088	17	MPO	Body	shelf	Body-shelf
0.000152734	0.0156445	1.46718	0.157368	0.386168	0.2288	9	FAM125B	Body	shore	Body-shore
0.000153428	0.0156801	1.46261	0.231128	0.458969	0.227841	17	TIMP2	3'UTR	shore	3'UTR-shore
0.000153473	0.0156801	1.46231	0.137164	0.373676	0.236512	3	RFTN1	5'UTR	opensea	5'UTR-opensea
0.000153524	0.0156801	1.46198	0.296664	0.512099	0.215435	17	MPO	Body	island	Body-island
0.000154559	0.0157093	1.45521	0.257144	0.495914	0.23877	16	CRISPLD2	5'UTR	opensea	5'UTR-opensea
0.000154801	0.0157099	1.45363	0.247908	0.467785	0.219877	1	SSBP3	Body	opensea	Body-opensea
0.00015728	0.015822	1.43762	0.262363	0.468182	0.205819	19	LRG1	Body	shelf	Body-shelf
0.000157361	0.015828	1.4371	0.105116	0.315092	0.209976	1	NIPAL3	5'UTR	shelf	5'UTR-shelf
0.000157516	0.0158362	1.43611	0.0896292	0.299491	0.209862	1	CSF3R	TSS1500	opensea	TSS1500-opensea
0.000158163	0.0158554	1.43198	0.287173	0.505812	0.21864	1	CD244	TSS1500	opensea	TSS1500-opensea
0.000158186	0.0158554	1.43183	0.229267	0.431892	0.202625	2	ARHGAP15	Body	opensea	Body-opensea
0.000158226	0.0158554	1.43158	0.162089	0.486311	0.324222	10	C10orf72	Body	opensea	Body-opensea
0.000158609	0.0158624	1.42914	0.160565	0.399163	0.238598	1		IGR	opensea	IGR-opensea
0.00015868	0.0158635	1.42869	0.202563	0.410513	0.20795	1	EDARADD	Body	shelf	Body-shelf
0.000159153	0.0158934	1.42569	0.269272	0.492433	0.22316	2	PRKCE	Body	opensea	Body-opensea
0.000159343	0.0159026	1.42449	0.197434	0.406029	0.208595	8	DOCK5	Body	opensea	Body-opensea
0.000159536	0.0159117	1.42327	0.128456	0.399301	0.270845	12	STK38L	TSS1500	shore	TSS1500-shore
0.000160122	0.0159344	1.41957	0.229802	0.461772	0.23197	1	S100A12	TSS1500	opensea	TSS1500-opensea
0.000160183	0.0159363	1.41919	0.15727	0.434993	0.277723	6	VNN3	Body	opensea	Body-opensea
0.000160419	0.0159446	1.4177	0.136323	0.373819	0.237496	11	POLD3	Body	opensea	Body-opensea
0.00016091	0.0159473	1.41462	0.117058	0.374142	0.257084	6		IGR	shore	IGR-shore
0.000161516	0.0159799	1.41083	0.124778	0.40907	0.284291	11	VPS37C	TSS1500	shore	TSS1500-shore
0.000161929	0.0159981	1.40825	0.102785	0.355426	0.252641	12		IGR	shelf	IGR-shelf
0.000163055	0.0160539	1.40127	0.202847	0.478983	0.276136	8	DENND3	Body	opensea	Body-opensea
0.000163121	0.0160539	1.40086	0.489641	0.69052	0.200879	17	RNMTL1	3'UTR	opensea	3'UTR-opensea
0.000164033	0.0160765	1.39524	0.12359	0.327802	0.204212	4	RBM47	5'UTR	opensea	5'UTR-opensea
0.000166704	0.0161714	1.37894	0.296284	0.512467	0.216183	2		IGR	shelf	IGR-shelf
0.000167038	0.0161845	1.37692	0.173707	0.422529	0.248822	7	C7orf31	3'UTR	opensea	3'UTR-opensea
0.000167555	0.0162131	1.3738	0.358246	0.582687	0.224441	2	IL1RL1	5'UTR	opensea	5'UTR-opensea
0.000168043	0.016241	1.37086	0.150861	0.389477	0.238616	6	MAP7	Body	opensea	Body-opensea
0.000169111	0.016285	1.36447	0.24535	0.445402	0.200052	14		IGR	opensea	IGR-opensea
0.00016932	0.0162894	1.36322	0.320671	0.56198	0.241309	5	ARHGAP26	Body	opensea	Body-opensea
0.000169562	0.0163036	1.36179	0.500961	0.766138	0.265177	6	KIF13A	Body	opensea	Body-opensea
0.000170761	0.0163559	1.35467	0.161406	0.421355	0.259949	11	SERGEF	Body	opensea	Body-opensea
0.000171449	0.0163863	1.35061	0.24411	0.444738	0.200628	14	RCOR1	Body	opensea	Body-opensea
0.000171603	0.0163896	1.3497	0.295387	0.501003	0.205616	1		IGR	opensea	IGR-opensea
0.000174088	0.0165238	1.33519	0.212016	0.427667	0.215651	9	VAV2	Body	opensea	Body-opensea
0.000174717	0.0165395	1.33155	0.0961937	0.300424	0.20423	3		IGR	opensea	IGR-opensea
0.000175713	0.0165762	1.3258	0.115426	0.346867	0.231441	11		IGR	opensea	IGR-opensea
0.0001758	0.0165762	1.32531	0.111935	0.362287	0.250352	11	ME3	TSS1500	shore	TSS1500-shore
0.000176228	0.0165954	1.32285	0.29048	0.526848	0.236367	17	MAP2K6	Body	opensea	Body-opensea
0.000176869	0.0166215	1.31918	0.100408	0.340578	0.240171	10	ANKRD22	TSS200	opensea	TSS200-opensea
0.000177598	0.0166473	1.31503	0.297178	0.589768	0.29259	6		IGR	opensea	IGR-opensea
0.000177976	0.0166613	1.31288	0.0982122	0.300324	0.202112	8	TRIM35	Body	opensea	Body-opensea
0.000178106	0.0166624	1.31215	0.1448	0.408954	0.264154	22	CERK	3'UTR	shore	3'UTR-shore
0.000178209	0.0166639	1.31156	0.0832542	0.289735	0.20648	13	SPG20	5'UTR	shore	5'UTR-shore
0.000178583	0.0166757	1.30944	0.236717	0.458277	0.22156	4	PIGY	TSS1500	shore	TSS1500-shore
0.000179082	0.0166861	1.30662	0.16192	0.393655	0.231736	13	TMCO3	Body	shore	Body-shore
0.000179429	0.0166956	1.30467	0.114484	0.353446	0.238962	15	GANC	Body	shelf	Body-shelf
0.000179586	0.0166986	1.30378	0.226815	0.4339	0.207085	12	IFFO1	Body	shore	Body-shore
0.000179702	0.0167004	1.30313	0.0781435	0.302551	0.224408	10	NCOA4	5'UTR	shelf	5'UTR-shelf
0.000180196	0.0167277	1.30036	0.281945	0.487857	0.205912	2		IGR	opensea	IGR-opensea
0.000180452	0.0167371	1.29892	0.230944	0.502841	0.271897	2	VPS54	5'UTR	shelf	5'UTR-shelf
0.000182134	0.0168138	1.28955	0.220015	0.458464	0.238449	6		IGR	opensea	IGR-opensea
0.000182257	0.0168189	1.28886	0.27853	0.510274	0.231744	14		IGR	shelf	IGR-shelf
0.00018261	0.0168343	1.28691	0.169944	0.410243	0.2403	13	EBPL	Body	opensea	Body-opensea
0.000183178	0.0168538	1.28377	0.275835	0.510488	0.234653	17	RPTOR	Body	opensea	Body-opensea
0.00018432	0.0168994	1.27749	0.271805	0.545801	0.273996	1	ENO1	Body	opensea	Body-opensea
0.000184485	0.0168995	1.27658	0.202141	0.446413	0.244273	20	STK35	Body	shore	Body-shore
0.000186543	0.0169579	1.26537	0.194258	0.502955	0.308697	12	ANKRD13A	Body	opensea	Body-opensea
0.000188337	0.0170182	1.25569	0.187012	0.400772	0.21376	6	PHACTR2	Body	opensea	Body-opensea
0.000190814	0.0171457	1.24247	0.108291	0.313949	0.205658	10	PFKP	Body	opensea	Body-opensea
0.00019192	0.0171914	1.23663	0.152796	0.383698	0.230902	2		IGR	shelf	IGR-shelf
0.000192389	0.0172041	1.23416	0.309684	0.519954	0.21027	4	CCDC149	5'UTR	opensea	5'UTR-opensea
0.00019329	0.0172489	1.22943	0.138032	0.399986	0.261954	1		IGR	shelf	IGR-shelf
0.000195355	0.0173169	1.21868	0.10745	0.370119	0.262668	15	TCF12	Body	opensea	Body-opensea
0.000195408	0.0173175	1.2184	0.132889	0.416168	0.283279	1	DPH5	Body	shelf	Body-shelf
0.000195785	0.0173222	1.21645	0.159659	0.423831	0.264172	13		IGR	opensea	IGR-opensea
0.000197463	0.0173795	1.20781	0.143203	0.360071	0.216868	4	COL25A1	Body	opensea	Body-opensea
0.00019836	0.0174165	1.20323	0.500219	0.701058	0.200839	7	ANKIB1	5'UTR	opensea	5'UTR-opensea
0.000199298	0.0174652	1.19845	0.263116	0.530213	0.267097	9	FAM125B	Body	opensea	Body-opensea
0.000199901	0.0175013	1.19539	0.209985	0.42616	0.216176	10	SFTA1P	Body	opensea	Body-opensea
0.000200599	0.0175372	1.19187	0.366465	0.583077	0.216612	20	COL9A3	Body	shelf	Body-shelf
0.000201565	0.0175753	1.187	0.169289	0.453697	0.284408	18	NPC1	Body	shelf	Body-shelf
0.000201892	0.0175872	1.18536	0.130332	0.390849	0.260517	17	BAIAP2	Body	shelf	Body-shelf
0.000201944	0.0175875	1.1851	0.291224	0.546827	0.255603	3	CCRL2	TSS1500	opensea	TSS1500-opensea
0.000203041	0.0176515	1.17961	0.297227	0.525775	0.228548	6		IGR	shelf	IGR-shelf
0.000204953	0.017725	1.17012	0.115464	0.316281	0.200817	17	PIGL	Body	opensea	Body-opensea
0.000207159	0.0178315	1.15928	0.130803	0.333347	0.202544	12	CAMKK2	5'UTR	opensea	5'UTR-opensea
0.000207476	0.017846	1.15773	0.160627	0.475626	0.315	14	TTC8	Body	opensea	Body-opensea
0.000207766	0.0178542	1.15632	0.358647	0.573655	0.215008	7	C7orf60	Body	opensea	Body-opensea
0.000207871	0.017859	1.15581	0.149119	0.379971	0.230852	15	ZNF280D	5'UTR	shelf	5'UTR-shelf
0.00020899	0.0179109	1.15037	0.24506	0.495463	0.250404	5	SH3PXD2B	Body	opensea	Body-opensea
0.00020958	0.0179229	1.14751	0.220319	0.444993	0.224673	21	MORC3	TSS1500	shore	TSS1500-shore
0.000209618	0.0179229	1.14733	0.157729	0.408533	0.250804	8	EFCAB1	Body	shelf	Body-shelf
0.000209685	0.0179229	1.147	0.247263	0.455694	0.20843	6	TRIM39	Body	opensea	Body-opensea
0.000210633	0.017957	1.14243	0.201998	0.4098	0.207802	2	LTBP1	Body	opensea	Body-opensea
0.000211029	0.017968	1.14053	0.121676	0.409262	0.287586	3	P2RY12	TSS200	opensea	TSS200-opensea
0.000211077	0.017968	1.1403	0.111121	0.371482	0.260361	13	BRCA2	TSS1500	shore	TSS1500-shore
0.000211208	0.0179696	1.13967	0.12445	0.33139	0.20694	15	FLJ42289	TSS1500	shore	TSS1500-shore
0.000211851	0.0179896	1.13659	0.274286	0.478147	0.203861	1		IGR	opensea	IGR-opensea
0.000213367	0.0180528	1.12936	0.158002	0.442337	0.284336	18	HRH4	TSS1500	opensea	TSS1500-opensea
0.000216028	0.0181816	1.1168	0.165033	0.409355	0.244322	15	GABPB1	3'UTR	opensea	3'UTR-opensea
0.000216463	0.0182036	1.11476	0.160127	0.45819	0.298063	7		IGR	shelf	IGR-shelf
0.000217379	0.0182365	1.11048	0.11658	0.321541	0.20496	8	MIR1208	TSS200	opensea	TSS200-opensea
0.000218878	0.0183112	1.10351	0.0992947	0.388881	0.289586	1	CASQ2	Body	opensea	Body-opensea
0.000220172	0.0183436	1.09754	0.101801	0.346616	0.244815	10	ELOVL3	Body	shore	Body-shore
0.000220194	0.0183436	1.09743	0.0868631	0.313342	0.226479	3	OSBPL10	Body	opensea	Body-opensea
0.000220424	0.0183471	1.09637	0.0888138	0.307177	0.218364	14	GNG2	5'UTR	opensea	5'UTR-opensea
0.000220552	0.0183532	1.09579	0.330929	0.54363	0.212701	11	SPI1	Body	island	Body-island
0.000221818	0.0184083	1.08998	0.136366	0.364235	0.227869	14		IGR	opensea	IGR-opensea
0.000223255	0.018454	1.08343	0.291699	0.509572	0.217873	1	LYST	5'UTR	opensea	5'UTR-opensea
0.000223729	0.0184766	1.08128	0.130639	0.379502	0.248863	15	FAM169B	5'UTR	opensea	5'UTR-opensea
0.000224078	0.0184908	1.0797	0.0965688	0.305833	0.209264	3		IGR	opensea	IGR-opensea
0.000224111	0.0184915	1.07955	0.400511	0.60454	0.204029	2	HDAC4	Body	opensea	Body-opensea
0.000224926	0.0185149	1.07587	0.187891	0.422178	0.234288	1		IGR	opensea	IGR-opensea
0.000226015	0.0185554	1.07097	0.115459	0.324231	0.208772	16	FTO	Body	shelf	Body-shelf
0.00022936	0.0186945	1.05606	0.220754	0.430683	0.209929	16		IGR	shore	IGR-shore
0.000230042	0.0187033	1.05305	0.137294	0.352017	0.214723	6	TRIM27	Body	opensea	Body-opensea
0.000230558	0.0187341	1.05078	0.121832	0.349337	0.227505	17	ITGAE	TSS1500	opensea	TSS1500-opensea
0.000232398	0.0187991	1.04271	0.0784791	0.293428	0.214949	9	SPIN1	5'UTR	shelf	5'UTR-shelf
0.000232507	0.0187992	1.04223	0.163581	0.386298	0.222717	1	LYST	5'UTR	opensea	5'UTR-opensea
0.000232744	0.0188068	1.0412	0.385624	0.589258	0.203634	17	ARRB2	Body	opensea	Body-opensea
0.000233554	0.0188371	1.03767	0.695336	0.919485	0.224149	7	SDK1	Body	opensea	Body-opensea
0.000234855	0.0188861	1.03203	0.220375	0.488346	0.267971	3	ITPR1	Body	opensea	Body-opensea
0.000234919	0.0188866	1.03176	0.111031	0.339881	0.228851	2	YPEL5	5'UTR	shore	5'UTR-shore
0.000235095	0.0188877	1.031	0.124508	0.387609	0.263101	10	SGPL1	Body	opensea	Body-opensea
0.000235348	0.0188982	1.0299	0.0998294	0.343052	0.243223	6	PCMT1	Body	shelf	Body-shelf
0.00023641	0.0189377	1.02534	0.16515	0.378254	0.213104	1		IGR	opensea	IGR-opensea
0.000238	0.0189918	1.01853	0.14734	0.363263	0.215923	2	ASXL2	3'UTR	opensea	3'UTR-opensea
0.000240957	0.0190822	1.00599	0.101702	0.312314	0.210612	20	ZMYND8	Body	opensea	Body-opensea
0.000241472	0.019086	1.00382	0.125241	0.349314	0.224073	1	PHC2	Body	opensea	Body-opensea
0.000242434	0.0191147	0.999786	0.157188	0.373061	0.215873	6	LST1	Body	opensea	Body-opensea
0.00024319	0.019141	0.996625	0.182012	0.474527	0.292515	12	ZNF664	5'UTR	opensea	5'UTR-opensea
0.000244175	0.0191773	0.992518	0.168365	0.370626	0.202261	21	TRPM2	Body	opensea	Body-opensea
0.000244635	0.019194	0.990605	0.139422	0.427283	0.287861	12	ETNK1	3'UTR	opensea	3'UTR-opensea
0.000247525	0.0193222	0.978675	0.14001	0.351904	0.211893	3	SS18L2	TSS1500	shore	TSS1500-shore
0.000247928	0.019335	0.97702	0.14985	0.354963	0.205114	3	SLC9A9	Body	opensea	Body-opensea
0.000248571	0.0193592	0.974391	0.246435	0.446578	0.200143	1		IGR	opensea	IGR-opensea
0.000251097	0.0194483	0.964116	0.280373	0.519183	0.23881	17	MAP3K14	Body	opensea	Body-opensea
0.000251169	0.0194483	0.963827	0.153456	0.432134	0.278678	1		IGR	shelf	IGR-shelf
0.000252483	0.0194967	0.958524	0.150592	0.352851	0.202259	17	PIK3R5	TSS1500	shore	TSS1500-shore
0.000254893	0.0195927	0.948866	0.109596	0.349542	0.239947	4	RBM47	TSS1500	shore	TSS1500-shore
0.000255045	0.0195938	0.948262	0.155942	0.377083	0.221142	1	CACHD1	Body	opensea	Body-opensea
0.000255149	0.019597	0.947847	0.239493	0.468829	0.229336	5	STC2	Body	opensea	Body-opensea
0.000255409	0.0196024	0.946811	0.227018	0.462088	0.235069	6	TRIM39	Body	shelf	Body-shelf
0.000255789	0.0196091	0.9453	0.0913434	0.32685	0.235507	3	MFSD1	Body	shore	Body-shore
0.000256061	0.0196197	0.944218	0.629588	0.837538	0.20795	6	PTK7	Body	opensea	Body-opensea
0.000256282	0.0196284	0.943342	0.229974	0.451702	0.221729	5	PDE4D	5'UTR	opensea	5'UTR-opensea
0.000256478	0.0196397	0.942563	0.19654	0.483682	0.287142	5	AP3S1	Body	opensea	Body-opensea
0.000256673	0.0196439	0.941794	0.209729	0.434539	0.22481	20	SEC23B	Body	shelf	Body-shelf
0.000257421	0.0196756	0.938836	0.247469	0.448625	0.201156	2		IGR	opensea	IGR-opensea
0.000257772	0.0196757	0.937448	0.122727	0.347515	0.224788	11		IGR	opensea	IGR-opensea
0.000258177	0.0196831	0.935852	0.289052	0.529232	0.24018	6	NCRNA00171	Body	opensea	Body-opensea
0.000259369	0.0197284	0.931171	0.186669	0.440875	0.254206	1	GLRX2	1stExon	shore	1stExon-shore
0.000259463	0.0197325	0.930803	0.224124	0.457818	0.233695	12	PKP2	Body	shore	Body-shore
0.000260523	0.019768	0.926657	0.159222	0.378163	0.218942	7	ST7	Body	opensea	Body-opensea
0.000260652	0.0197705	0.926152	0.207676	0.494107	0.286431	13	TFDP1	Body	shore	Body-shore
0.000261316	0.0198055	0.923565	0.141184	0.347619	0.206435	11	AMPD3	TSS200	shelf	TSS200-shelf
0.00026132	0.0198055	0.92355	0.186241	0.41464	0.228399	6		IGR	opensea	IGR-opensea
0.00026207	0.0198275	0.920634	0.151757	0.357811	0.206055	14	PACS2	Body	shelf	Body-shelf
0.000262414	0.0198388	0.919301	0.0916224	0.302708	0.211086	5	LTC4S	TSS1500	shelf	TSS1500-shelf
0.000262522	0.0198403	0.918882	0.158343	0.394813	0.23647	6	ARHGAP18	Body	opensea	Body-opensea
0.000265389	0.0199366	0.907838	0.136499	0.378555	0.242055	1	NADK	Body	opensea	Body-opensea
0.000265858	0.0199381	0.90604	0.182591	0.387335	0.204744	17	TIMP2	3'UTR	shore	3'UTR-shore
0.000266366	0.0199422	0.904099	0.118116	0.352615	0.234499	3	NCK1	Body	opensea	Body-opensea
0.000266995	0.0199678	0.901698	0.158742	0.375573	0.216832	2	ITGA6	Body	shore	Body-shore
0.000270595	0.0201155	0.888076	0.129141	0.332669	0.203528	3	CSTA	1stExon	opensea	1stExon-opensea
0.000271208	0.0201284	0.885773	0.261526	0.512685	0.251159	1	ADAM30	1stExon	shore	1stExon-shore
0.000273425	0.0202067	0.87749	0.320183	0.533626	0.213443	17		IGR	shelf	IGR-shelf
0.000273849	0.0202241	0.875912	0.188402	0.415335	0.226933	1	UAP1	5'UTR	shore	5'UTR-shore
0.00027486	0.0202616	0.87216	0.175604	0.421522	0.245919	1	KIF1B	5'UTR	shore	5'UTR-shore
0.000275866	0.0203009	0.868445	0.132863	0.353901	0.221039	14	PELI2	Body	opensea	Body-opensea
0.000276455	0.0203136	0.866273	0.329926	0.585721	0.255795	8	PLEC1	Body	island	Body-island
0.000277476	0.0203569	0.862523	0.13532	0.371812	0.236491	4	AFF1	Body	opensea	Body-opensea
0.000278217	0.0203796	0.859806	0.258818	0.490927	0.232109	15	FLJ42289	TSS1500	shore	TSS1500-shore
0.000278314	0.0203805	0.859454	0.103621	0.342596	0.238975	10		IGR	shelf	IGR-shelf
0.000279772	0.02043	0.854134	0.167703	0.433838	0.266135	1		IGR	opensea	IGR-opensea
0.000281826	0.0205002	0.846687	0.12268	0.334594	0.211914	4	RNF150	Body	opensea	Body-opensea
0.00028222	0.0205145	0.845266	0.17353	0.375536	0.202006	17	MSI2	Body	opensea	Body-opensea
0.000282676	0.0205349	0.843622	0.131639	0.365654	0.234015	7	NRF1	5'UTR	opensea	5'UTR-opensea
0.000284479	0.0206049	0.837147	0.426207	0.648061	0.221853	6	SLC26A8	TSS1500	shore	TSS1500-shore
0.000285129	0.0206296	0.834823	0.165441	0.427119	0.261678	13	CPB2	TSS200	opensea	TSS200-opensea
0.000286808	0.0206754	0.828844	0.105061	0.346934	0.241873	1	EIF2C3	3'UTR	opensea	3'UTR-opensea
0.00028866	0.0207414	0.822291	0.165893	0.447964	0.282071	3		IGR	opensea	IGR-opensea
0.000290898	0.0208353	0.814425	0.113243	0.318317	0.205074	21	ETS2	Body	shore	Body-shore
0.000291176	0.020838	0.813453	0.237427	0.466713	0.229287	22	ARFGAP3	3'UTR	opensea	3'UTR-opensea
0.000292628	0.0208825	0.808385	0.0872735	0.312358	0.225084	6		IGR	opensea	IGR-opensea
0.000292794	0.0208825	0.807806	0.193817	0.402526	0.20871	11	ADRBK1	3'UTR	island	3'UTR-island
0.000293818	0.0209105	0.804252	0.264831	0.472375	0.207544	3		IGR	opensea	IGR-opensea
0.000294181	0.0209324	0.802992	0.186873	0.438166	0.251293	2	TNFAIP6	Body	opensea	Body-opensea
0.0002954	0.0209803	0.798781	0.216167	0.467389	0.251221	1		IGR	opensea	IGR-opensea
0.000295815	0.0209938	0.79735	0.107912	0.446825	0.338913	8	TMEM55A	Body	opensea	Body-opensea
0.000295834	0.0209938	0.797287	0.169356	0.439206	0.26985	1	ALDH4A1	TSS1500	opensea	TSS1500-opensea
0.000296577	0.0210003	0.79473	0.0989816	0.322344	0.223362	12		IGR	shore	IGR-shore
0.000296751	0.0210003	0.794132	0.296669	0.510629	0.21396	11	MAML2	Body	opensea	Body-opensea
0.000297674	0.0210233	0.79097	0.145308	0.429844	0.284537	5		IGR	opensea	IGR-opensea
0.000298302	0.0210515	0.788822	0.134066	0.347674	0.213607	4	LIN54	5'UTR	shore	5'UTR-shore
0.000298303	0.0210515	0.788817	0.546189	0.750658	0.204469	3	IQCG	5'UTR	shelf	5'UTR-shelf
0.00029866	0.0210652	0.787598	0.145858	0.378731	0.232873	3	LPP	Body	opensea	Body-opensea
0.000299371	0.0210851	0.785176	0.127358	0.355868	0.22851	2	ASAP2	Body	opensea	Body-opensea
0.00030941	0.0214644	0.751559	0.153791	0.377598	0.223807	12	C12orf41	Body	shelf	Body-shelf
0.000310095	0.0214915	0.749303	0.308807	0.569172	0.260365	5	TNFAIP8	Body	opensea	Body-opensea
0.00031023	0.0214919	0.748862	0.140395	0.34882	0.208425	2		IGR	shelf	IGR-shelf
0.000311375	0.0215475	0.745105	0.411773	0.622202	0.21043	1	KIF21B	TSS1500	shore	TSS1500-shore
0.000312988	0.0216006	0.739837	0.229585	0.437501	0.207916	11	FUT4	1stExon	island	1stExon-island
0.00031435	0.0216326	0.73541	0.285653	0.578879	0.293226	2	UPP2	Body	opensea	Body-opensea
0.000314446	0.0216372	0.735098	0.134316	0.369803	0.235487	14	FAM161B	Body	opensea	Body-opensea
0.000315032	0.021653	0.733199	0.12698	0.364776	0.237795	9	CEP110	TSS1500	opensea	TSS1500-opensea
0.000318422	0.0217932	0.722284	0.146265	0.368873	0.222608	16		IGR	shelf	IGR-shelf
0.000318912	0.021811	0.720716	0.152504	0.360537	0.208033	2		IGR	opensea	IGR-opensea
0.000319553	0.0218345	0.718666	0.196505	0.453192	0.256687	6		IGR	opensea	IGR-opensea
0.00032206	0.0218965	0.710697	0.19119	0.485167	0.293977	15	TCF12	Body	opensea	Body-opensea
0.000324228	0.0219747	0.703853	0.0878122	0.321715	0.233903	4	CCDC149	1stExon	opensea	1stExon-opensea
0.000324581	0.0219828	0.702744	0.121285	0.323776	0.202491	1		IGR	opensea	IGR-opensea
0.000326225	0.0220208	0.697589	0.154752	0.355536	0.200784	2	BRE	Body	opensea	Body-opensea
0.000328269	0.0220771	0.691215	0.10901	0.311424	0.202414	6	GMPR	Body	shore	Body-shore
0.000328878	0.0220925	0.689324	0.265881	0.477962	0.212081	17	SMG6	Body	opensea	Body-opensea
0.000330895	0.022161	0.683086	0.30109	0.5219	0.22081	4		IGR	opensea	IGR-opensea
0.000331672	0.0221876	0.680693	0.0948585	0.336691	0.241833	1	FGGY	Body	opensea	Body-opensea
0.000331933	0.0221926	0.679889	0.315804	0.557942	0.242138	10	CPEB3	Body	shore	Body-shore
0.000333951	0.0222728	0.673705	0.141513	0.364356	0.222843	1	SHC1	5'UTR	shelf	5'UTR-shelf
0.000336383	0.0223542	0.666298	0.131735	0.34396	0.212226	17		IGR	opensea	IGR-opensea
0.000337525	0.0223868	0.66284	0.223256	0.451833	0.228577	3	MBNL1	Body	opensea	Body-opensea
0.000338379	0.0224026	0.660258	0.131754	0.341403	0.209649	1	ZMYM4	Body	opensea	Body-opensea
0.000339727	0.0224593	0.656201	0.335453	0.552978	0.217525	7	PRKAR1B	Body	shore	Body-shore
0.000340629	0.0224913	0.653495	0.123966	0.350994	0.227028	14	SEL1L	Body	opensea	Body-opensea
0.000341309	0.022515	0.651459	0.161747	0.404192	0.242445	14	PPP2R5E	Body	opensea	Body-opensea
0.000342006	0.0225345	0.649376	0.165391	0.446104	0.280712	1	LPGAT1	5'UTR	shore	5'UTR-shore
0.000342203	0.0225406	0.648789	0.104903	0.312888	0.207985	1	GNRHR2	Body	shelf	Body-shelf
0.000344407	0.0226062	0.642234	0.220401	0.425203	0.204802	7	LOC285954	Body	opensea	Body-opensea
0.000344595	0.0226094	0.641676	0.244147	0.499413	0.255265	3	ITPR1	Body	opensea	Body-opensea
0.000345013	0.0226226	0.640439	0.22748	0.450959	0.223479	5	PPARGC1B	TSS1500	shore	TSS1500-shore
0.000347757	0.0227128	0.632351	0.356021	0.556035	0.200014	9	SLC25A25	Body	opensea	Body-opensea
0.000352027	0.0228562	0.619886	0.114205	0.333089	0.218884	3	LIMD1	3'UTR	opensea	3'UTR-opensea
0.000353216	0.0228975	0.616443	0.12191	0.327954	0.206044	9	PSMB7	Body	opensea	Body-opensea
0.000354987	0.0229594	0.611334	0.193774	0.406777	0.213004	14	PELI2	Body	opensea	Body-opensea
0.000355175	0.022963	0.610795	0.122684	0.326426	0.203742	14	CTAGE5	TSS1500	shore	TSS1500-shore
0.000355488	0.0229675	0.609893	0.184807	0.412167	0.22736	6	PHACTR2	Body	opensea	Body-opensea
0.000356023	0.0229898	0.608357	0.196664	0.397492	0.200829	17	RAD51L3	3'UTR	opensea	3'UTR-opensea
0.000357188	0.0230366	0.60502	0.167414	0.378719	0.211305	1	PPAP2B	Body	opensea	Body-opensea
0.000357968	0.0230684	0.602792	0.106836	0.321509	0.214673	3	TPRG1	Body	opensea	Body-opensea
0.000361012	0.0231748	0.594143	0.0815946	0.282976	0.201382	1		IGR	opensea	IGR-opensea
0.000362606	0.0232166	0.589641	0.154673	0.367808	0.213134	6	NOTCH4	Body	opensea	Body-opensea
0.000363128	0.0232413	0.58817	0.186596	0.414707	0.228111	2	CLASP1	5'UTR	shelf	5'UTR-shelf
0.000364767	0.0232932	0.583569	0.131644	0.379252	0.247608	6		IGR	opensea	IGR-opensea
0.000365604	0.0233177	0.581228	0.108981	0.36603	0.257049	12		IGR	shore	IGR-shore
0.000366963	0.0233681	0.577436	0.0972053	0.30687	0.209665	2	PARD3B	Body	opensea	Body-opensea
0.000367059	0.0233711	0.57717	0.139529	0.34535	0.20582	1	AGL	Body	shore	Body-shore
0.000369534	0.023448	0.570302	0.16312	0.367175	0.204055	10		IGR	opensea	IGR-opensea
0.00036987	0.0234673	0.569373	0.149847	0.367749	0.217902	5	PDE4D	Body	opensea	Body-opensea
0.000372594	0.0235584	0.561874	0.12371	0.373787	0.250077	1		IGR	shelf	IGR-shelf
0.000372679	0.0235613	0.56164	0.125519	0.379599	0.25408	12	ADIPOR2	5'UTR	opensea	5'UTR-opensea
0.000373928	0.0235814	0.55822	0.116698	0.401452	0.284754	2	C2orf40	Body	shelf	Body-shelf
0.000373932	0.0235814	0.558209	0.230468	0.437844	0.207376	10	CBARA1	5'UTR	opensea	5'UTR-opensea
0.000375751	0.0236339	0.55325	0.188882	0.407861	0.218979	5	CLINT1	Body	shelf	Body-shelf
0.000375973	0.0236412	0.552645	0.152529	0.392804	0.240275	15	COPS2	Body	opensea	Body-opensea
0.000377786	0.0237044	0.547727	0.336365	0.55993	0.223565	18	STARD6	TSS1500	shore	TSS1500-shore
0.000377821	0.0237044	0.547632	0.349683	0.570409	0.220726	17	TBCD	Body	opensea	Body-opensea
0.000378086	0.0237088	0.546917	0.260346	0.485951	0.225605	15	AP3S2	Body	opensea	Body-opensea
0.000381723	0.0238211	0.537128	0.272887	0.561315	0.288428	2	KLF11	3'UTR	opensea	3'UTR-opensea
0.000382493	0.0238397	0.535068	0.238116	0.513343	0.275227	2		IGR	opensea	IGR-opensea
0.000383079	0.0238546	0.533503	0.101579	0.307969	0.20639	8	PIWIL2	TSS1500	shore	TSS1500-shore
0.000385336	0.0239131	0.527496	0.112989	0.313961	0.200972	16	DNAH3	Body	shore	Body-shore
0.000385678	0.0239242	0.526589	0.143317	0.357351	0.214035	17		IGR	shelf	IGR-shelf
0.000388437	0.0240071	0.519301	0.18314	0.38691	0.20377	6		IGR	opensea	IGR-opensea
0.00038866	0.0240142	0.518713	0.296455	0.497422	0.200968	7		IGR	opensea	IGR-opensea
0.000390198	0.0240703	0.514673	0.247782	0.499806	0.252024	4	ARFIP1	Body	opensea	Body-opensea
0.000390256	0.0240703	0.514523	0.214896	0.489991	0.275095	11		IGR	opensea	IGR-opensea
0.000391386	0.0241104	0.511566	0.13313	0.358751	0.225622	19		IGR	shelf	IGR-shelf
0.000391941	0.0241215	0.510116	0.0553009	0.259774	0.204473	4	PROM1	5'UTR	shore	5'UTR-shore
0.000394456	0.0241916	0.503574	0.271377	0.589858	0.318481	4		IGR	island	IGR-island
0.000396905	0.024273	0.497243	0.188987	0.417557	0.228571	8	ANGPT2	TSS1500	shelf	TSS1500-shelf
0.000396912	0.024273	0.497223	0.165948	0.43819	0.272242	1		IGR	opensea	IGR-opensea
0.000399021	0.0243324	0.491803	0.14884	0.382299	0.233459	18		IGR	shelf	IGR-shelf
0.000403623	0.0244644	0.480071	0.369029	0.569084	0.200055	19	PHLDB3	TSS1500	shore	TSS1500-shore
0.000403805	0.0244671	0.479609	0.279242	0.484711	0.205469	4		IGR	opensea	IGR-opensea
0.000404289	0.0244784	0.478384	0.274465	0.504217	0.229752	6	COL11A2	TSS1500	island	TSS1500-island
0.0004063	0.0245473	0.473309	0.261135	0.515901	0.254766	13	TMCO3	Body	shelf	Body-shelf
0.000408035	0.0246055	0.468948	0.131063	0.35028	0.219217	1	SLC22A15	Body	shelf	Body-shelf
0.000410673	0.0246688	0.462352	0.108973	0.363893	0.254919	15	TMOD2	3'UTR	opensea	3'UTR-opensea
0.000416396	0.0248797	0.448189	0.199528	0.472193	0.272665	2	VPS24	3'UTR	opensea	3'UTR-opensea
0.0004165	0.0248798	0.447933	0.181262	0.390303	0.209041	8	PCMTD1	Body	opensea	Body-opensea
0.000418664	0.0249439	0.442628	0.391322	0.600721	0.2094	14	SLC24A4	Body	opensea	Body-opensea
0.000418879	0.0249493	0.442103	0.227187	0.44009	0.212902	6	WDR46	Body	shelf	Body-shelf
0.000421297	0.0250009	0.43621	0.0681641	0.272019	0.203855	11	TCN1	TSS200	opensea	TSS200-opensea
0.000424862	0.0251247	0.427585	0.227392	0.441205	0.213813	7	ELMO1	Body	opensea	Body-opensea
0.000425191	0.025132	0.426792	0.404566	0.61308	0.208514	7		IGR	shelf	IGR-shelf
0.000426299	0.0251633	0.424126	0.133714	0.407531	0.273817	16		IGR	opensea	IGR-opensea
0.000426919	0.0251803	0.422639	0.165062	0.439858	0.274795	5	CCNH	Body	shore	Body-shore
0.000427083	0.0251803	0.422246	0.130977	0.395695	0.264718	4		IGR	opensea	IGR-opensea
0.000427387	0.0251864	0.421517	0.12638	0.358581	0.232201	3	TOMM70A	Body	shelf	Body-shelf
0.000427923	0.025205	0.420234	0.159902	0.423479	0.263576	13	TMCO3	Body	shelf	Body-shelf
0.000428107	0.025205	0.419794	0.344615	0.548299	0.203684	5	EXOC3	Body	opensea	Body-opensea
0.000429223	0.0252194	0.417129	0.386815	0.623607	0.236792	17	RNMTL1	Body	opensea	Body-opensea
0.000429445	0.0252216	0.4166	0.206948	0.433467	0.22652	11	NRXN2	Body	shore	Body-shore
0.000430417	0.0252429	0.414283	0.15402	0.378541	0.224522	17	KIAA0753	Body	opensea	Body-opensea
0.000432727	0.0253316	0.408803	0.125776	0.332993	0.207217	12	AVIL	TSS1500	opensea	TSS1500-opensea
0.000436262	0.0254393	0.40047	0.237251	0.485823	0.248571	5	LCP2	Body	opensea	Body-opensea
0.000436917	0.0254628	0.398933	0.149015	0.36349	0.214476	4	KLHL5	Body	opensea	Body-opensea
0.000438342	0.0255117	0.3956	0.251943	0.469522	0.217579	12	PEX5	3'UTR	opensea	3'UTR-opensea
0.000438421	0.0255118	0.395415	0.127668	0.375227	0.247559	3	CSTA	1stExon	opensea	1stExon-opensea
0.000440747	0.0255913	0.389995	0.158349	0.390757	0.232409	1	AK2	Body	opensea	Body-opensea
0.000441464	0.0256114	0.388329	0.162986	0.410192	0.247206	18	MBP	5'UTR	island	5'UTR-island
0.000441878	0.0256231	0.387371	0.163851	0.391527	0.227676	16		IGR	opensea	IGR-opensea
0.000444415	0.0256883	0.381505	0.173093	0.452382	0.279288	11	CD59	5'UTR	shelf	5'UTR-shelf
0.000445359	0.0257054	0.379331	0.251913	0.454254	0.202341	4		IGR	opensea	IGR-opensea
0.000447508	0.025786	0.374401	0.192148	0.449417	0.257268	14	DCAF5	Body	opensea	Body-opensea
0.000448363	0.0258088	0.372445	0.140286	0.351348	0.211063	7	YWHAG	3'UTR	shore	3'UTR-shore
0.000453714	0.0259594	0.360291	0.215549	0.445914	0.230365	2	LTBP1	Body	opensea	Body-opensea
0.000455287	0.0259922	0.356745	0.0916162	0.312785	0.221169	10	RASGEF1A	Body	shore	Body-shore
0.000455352	0.0259922	0.356597	0.205834	0.432936	0.227102	8	XPO7	Body	opensea	Body-opensea
0.000457579	0.0260684	0.351599	0.185404	0.390567	0.205163	1	SNHG3-RCC1	Body	shore	Body-shore
0.000460828	0.0261617	0.344348	0.29435	0.568839	0.274489	5	ADAM19	Body	opensea	Body-opensea
0.000464382	0.0262495	0.336473	0.12908	0.354571	0.225491	4	FRYL	5'UTR	opensea	5'UTR-opensea
0.000464563	0.0262535	0.336074	0.132587	0.379337	0.24675	17	C17orf59	TSS1500	shore	TSS1500-shore
0.000465543	0.02628	0.333915	0.17929	0.422621	0.243331	20		IGR	shore	IGR-shore
0.000467216	0.0263171	0.330239	0.286707	0.498921	0.212214	3		IGR	opensea	IGR-opensea
0.00046845	0.02635	0.327534	0.0898941	0.305715	0.215821	7	CREB3L2	Body	opensea	Body-opensea
0.000471005	0.0264134	0.321958	0.27971	0.487417	0.207707	16	SMPD3	Body	opensea	Body-opensea
0.000474287	0.0264918	0.314841	0.17161	0.397543	0.225934	5	ANKRD32	Body	opensea	Body-opensea
0.000474357	0.0264918	0.31469	0.179188	0.472468	0.29328	2	ERCC3	TSS1500	shore	TSS1500-shore
0.000475279	0.0265269	0.312699	0.169242	0.382426	0.213184	14		IGR	opensea	IGR-opensea
0.000479768	0.0266712	0.303061	0.129417	0.355904	0.226487	17	AATK	Body	shelf	Body-shelf
0.000480451	0.0266912	0.301602	0.233381	0.458945	0.225564	2	TSSC1	Body	opensea	Body-opensea
0.000482377	0.0267697	0.2975	0.121278	0.358963	0.237685	4	MAEA	Body	opensea	Body-opensea
0.000483217	0.0267949	0.295716	0.140326	0.390007	0.249681	4	KIAA0232	5'UTR	opensea	5'UTR-opensea
0.000484298	0.0268275	0.293424	0.238179	0.472889	0.234709	13	DLEU2	Body	shore	Body-shore
0.00048561	0.026874	0.290651	0.437039	0.656813	0.219773	11	HSD17B12	Body	shelf	Body-shelf
0.000488506	0.0269664	0.284553	0.19554	0.400959	0.20542	17	DOC2B	TSS1500	shore	TSS1500-shore
0.000489773	0.026997	0.281897	0.166038	0.379162	0.213124	21	BACH1	5'UTR	opensea	5'UTR-opensea
0.000489797	0.026997	0.281847	0.162632	0.371772	0.209141	1		IGR	opensea	IGR-opensea
0.000491664	0.0270388	0.277944	0.629533	0.884895	0.255362	1		IGR	opensea	IGR-opensea
0.000495987	0.0271601	0.268966	0.203428	0.433113	0.229684	6	GMDS	Body	opensea	Body-opensea
0.000496559	0.0271874	0.267783	0.451445	0.669861	0.218416	12	CORO1C	5'UTR	opensea	5'UTR-opensea
0.000497766	0.0272086	0.265294	0.210928	0.41123	0.200302	12	RAPGEF3	Body	opensea	Body-opensea
0.000500019	0.0272601	0.260661	0.234249	0.441156	0.206907	10		IGR	shelf	IGR-shelf
0.000501174	0.0272969	0.258294	0.169758	0.393039	0.22328	14		IGR	opensea	IGR-opensea
0.000502557	0.0273334	0.255467	0.108033	0.321168	0.213135	10	ANKRD22	TSS200	opensea	TSS200-opensea
0.000503749	0.0273693	0.253038	0.179221	0.42125	0.242029	3		IGR	shore	IGR-shore
0.000505401	0.0274096	0.249679	0.168664	0.405522	0.236858	11	ASAM	Body	opensea	Body-opensea
0.000507665	0.0274886	0.245094	0.254641	0.472357	0.217716	12	SRGAP1	Body	opensea	Body-opensea
0.000508453	0.0275155	0.243502	0.219681	0.442697	0.223015	6		IGR	island	IGR-island
0.000508499	0.0275155	0.243408	0.0939801	0.30875	0.21477	7	FAM133B	Body	opensea	Body-opensea
0.000511354	0.0275862	0.237664	0.0875648	0.316925	0.229361	14	RNASE9	Body	opensea	Body-opensea
0.000520725	0.0278636	0.219029	0.240883	0.457421	0.216538	8	DENND3	Body	shelf	Body-shelf
0.000521062	0.0278734	0.218366	0.17804	0.386337	0.208297	11	C11orf34	Body	opensea	Body-opensea
0.000522162	0.0279012	0.216201	0.209747	0.426384	0.216638	3		IGR	shore	IGR-shore
0.000523734	0.0279481	0.213116	0.204621	0.489137	0.284516	6	NUDT3	Body	opensea	Body-opensea
0.000526504	0.028021	0.207703	0.145182	0.379919	0.234737	1	GNAI3	Body	opensea	Body-opensea
0.00052775	0.0280646	0.205276	0.385605	0.644432	0.258827	2	SGOL2	5'UTR	shelf	5'UTR-shelf
0.000531417	0.0281513	0.198169	0.306227	0.525073	0.218846	8	PPP2R2A	Body	opensea	Body-opensea
0.000533576	0.0281931	0.194008	0.247669	0.484804	0.237135	6	MAPK14	Body	opensea	Body-opensea
0.000534274	0.0282168	0.192665	0.236822	0.466837	0.230015	6	PXT1	5'UTR	shelf	5'UTR-shelf
0.000535069	0.0282425	0.191138	0.188096	0.391426	0.20333	5	LPCAT1	Body	opensea	Body-opensea
0.000535521	0.0282589	0.190272	0.123067	0.358717	0.23565	4	SYNPO2	Body	opensea	Body-opensea
0.000538182	0.0283245	0.185184	0.124552	0.348961	0.224409	6	CD83	3'UTR	opensea	3'UTR-opensea
0.000540247	0.0283764	0.181252	0.238019	0.445061	0.207042	5	F12	TSS200	opensea	TSS200-opensea
0.000541192	0.028405	0.179458	0.300998	0.53194	0.230942	3	SH3BP5	TSS1500	opensea	TSS1500-opensea
0.000542214	0.0284246	0.17752	0.147811	0.348974	0.201163	12	CACNA2D4	Body	opensea	Body-opensea
0.000542989	0.0284377	0.176055	0.484213	0.684373	0.200161	11	PRMT3	Body	opensea	Body-opensea
0.000544064	0.0284563	0.174022	0.160377	0.365214	0.204837	1	AGTRAP	TSS1500	shore	TSS1500-shore
0.000544162	0.0284594	0.173838	0.393149	0.593237	0.200088	8		IGR	shelf	IGR-shelf
0.000544614	0.0284723	0.172986	0.564165	0.78289	0.218726	10	RSU1	Body	opensea	Body-opensea
0.000546433	0.0285088	0.169563	0.0973282	0.320475	0.223147	1		IGR	opensea	IGR-opensea
0.00054847	0.0285671	0.165742	0.311784	0.539805	0.228021	1		IGR	opensea	IGR-opensea
0.000549514	0.0285859	0.163789	0.298679	0.561759	0.26308	8		IGR	opensea	IGR-opensea
0.000549885	0.028593	0.163096	0.22421	0.432363	0.208154	2	ARHGAP15	Body	opensea	Body-opensea
0.000550948	0.0286381	0.161112	0.0752665	0.324686	0.249419	2	DCAF17	Body	opensea	Body-opensea
0.000551393	0.0286489	0.160283	0.137335	0.405738	0.268403	10	DRGX	Body	opensea	Body-opensea
0.00055205	0.0286641	0.159061	0.13961	0.361236	0.221626	2	ZNF385B	3'UTR	opensea	3'UTR-opensea
0.000553705	0.0287067	0.155987	0.368541	0.58143	0.212889	4		IGR	opensea	IGR-opensea
0.000553722	0.0287067	0.155956	0.276157	0.522452	0.246295	2		IGR	opensea	IGR-opensea
0.000556177	0.0287836	0.151413	0.194827	0.415121	0.220294	9		IGR	opensea	IGR-opensea
0.000556909	0.0288127	0.150061	0.144127	0.389017	0.244889	1	MPZL1	Body	opensea	Body-opensea
0.000559727	0.0288982	0.144878	0.141325	0.378885	0.23756	17		IGR	shore	IGR-shore
0.000560142	0.0289071	0.144117	0.463077	0.803235	0.340158	15	NIPA1	Body	shelf	Body-shelf
0.000560246	0.0289071	0.143926	0.188043	0.405316	0.217273	12		IGR	opensea	IGR-opensea
0.000560817	0.0289146	0.14288	0.262658	0.473371	0.210713	2	BMP10	5'UTR	opensea	5'UTR-opensea
0.000560879	0.0289158	0.142766	0.342361	0.542477	0.200117	12	GPN3	Body	shelf	Body-shelf
0.000562496	0.0289685	0.139809	0.122488	0.33008	0.207593	6	BRD2	Body	opensea	Body-opensea
0.000562822	0.0289768	0.139215	0.318741	0.556662	0.23792	8	ERICH1	Body	opensea	Body-opensea
0.000566457	0.0290803	0.132602	0.37823	0.578233	0.200003	17	COX10	Body	opensea	Body-opensea
0.000568115	0.0291276	0.1296	0.37836	0.610162	0.231801	2	DOCK10	Body	opensea	Body-opensea
0.000568791	0.029149	0.128377	0.0909915	0.296837	0.205845	1	S100A9	5'UTR	opensea	5'UTR-opensea
0.000570585	0.0291959	0.125143	0.138507	0.403287	0.26478	17	BCAS3	Body	opensea	Body-opensea
0.000576679	0.0293679	0.114229	0.120757	0.373984	0.253228	13	TFDP1	Body	opensea	Body-opensea
0.000580947	0.0294621	0.106654	0.116133	0.342391	0.226258	1	PSRC1	Body	shore	Body-shore
0.000581303	0.0294643	0.106024	0.128968	0.372612	0.243644	6	JARID2	Body	opensea	Body-opensea
0.000583473	0.0295268	0.102195	0.164482	0.373491	0.209009	3	PLCH1	TSS200	opensea	TSS200-opensea
0.000584066	0.0295322	0.101152	0.33021	0.541924	0.211714	19	MLLT1	Body	island	Body-island
0.000584928	0.0295574	0.0996366	0.198322	0.42059	0.222268	7	MAD1L1	Body	shelf	Body-shelf
0.000586079	0.0295876	0.0976176	0.296091	0.553765	0.257674	2	MGAT5	Body	opensea	Body-opensea
0.000586363	0.0295951	0.0971197	0.207742	0.441592	0.233851	13	KIAA0564	Body	opensea	Body-opensea
0.000593582	0.0297952	0.0845458	0.535484	0.760311	0.224826	7	COX19	Body	shore	Body-shore
0.000595408	0.0298374	0.0813892	0.158484	0.406139	0.247655	3	MED12L	Body	opensea	Body-opensea
0.000598216	0.0298976	0.0765523	0.146946	0.408173	0.261227	11		IGR	opensea	IGR-opensea
0.00060743	0.0301382	0.0608431	0.143446	0.379478	0.236032	5		IGR	shelf	IGR-shelf
0.000608211	0.0301556	0.0595213	0.116255	0.326666	0.210411	10	INPP5A	Body	opensea	Body-opensea
0.000611696	0.0302391	0.0536485	0.147264	0.388011	0.240747	2	DHRS9	Body	opensea	Body-opensea
0.000614604	0.0302986	0.0487736	0.313843	0.591809	0.277966	6	C6orf10	Body	opensea	Body-opensea
0.000615655	0.030322	0.047017	0.168091	0.383641	0.21555	9		IGR	opensea	IGR-opensea
0.000615823	0.0303254	0.0467367	0.332757	0.594796	0.262039	6	C6orf10	Body	opensea	Body-opensea
0.000618881	0.0304051	0.0416437	0.144065	0.39192	0.247855	17	ANKFY1	Body	opensea	Body-opensea
0.000622116	0.0304702	0.036283	0.114573	0.31908	0.204507	1	SAMD13	TSS1500	shore	TSS1500-shore
0.00062801	0.0306183	0.0265876	0.11421	0.337821	0.22361	7	ELMO1	Body	opensea	Body-opensea
0.000628927	0.0306382	0.0250872	0.148199	0.439751	0.291552	6	TRIM27	Body	opensea	Body-opensea
0.000632116	0.0306984	0.019887	0.117106	0.317249	0.200142	3	GP9	TSS200	opensea	TSS200-opensea
0.000634999	0.0307582	0.0152077	0.0870175	0.319085	0.232068	7	SND1	Body	opensea	Body-opensea
0.000635898	0.030786	0.0137531	0.444881	0.651585	0.206704	7		IGR	opensea	IGR-opensea
0.000639841	0.0309073	0.00739616	0.229227	0.497495	0.268268	18	CTDP1	Body	shelf	Body-shelf
0.000639983	0.030908	0.00716692	0.157067	0.404406	0.247339	10	VCL	Body	opensea	Body-opensea
0.00064151	0.0309603	0.00471748	0.138804	0.389468	0.250663	3		IGR	opensea	IGR-opensea
0.000649338	0.031168	-0.00775789	0.426695	0.638672	0.211978	3	RYBP	Body	shelf	Body-shelf
0.000650718	0.0312059	-0.00994195	0.111915	0.441317	0.329402	5		IGR	opensea	IGR-opensea
0.000654326	0.0313234	-0.0156283	0.083241	0.287633	0.204392	8	ASPH	Body	shore	Body-shore
0.000657318	0.0313988	-0.0203214	0.264458	0.470388	0.20593	2	STK39	Body	opensea	Body-opensea
0.000660652	0.0314984	-0.0255267	0.142724	0.349032	0.206308	6	RIOK1	5'UTR	opensea	5'UTR-opensea
0.000661352	0.0315196	-0.0266156	0.152696	0.360458	0.207762	1	AADACL3	TSS1500	opensea	TSS1500-opensea
0.000663728	0.031587	-0.0303046	0.268785	0.496984	0.228199	1	GFI1	TSS1500	shore	TSS1500-shore
0.000664775	0.031618	-0.0319273	0.162744	0.389551	0.226807	11	THYN1	Body	shore	Body-shore
0.000664913	0.031618	-0.0321402	0.282186	0.546635	0.264449	2	ITGB1BP1	TSS1500	shore	TSS1500-shore
0.000678444	0.0319507	-0.0528685	0.379494	0.598802	0.219309	6	PRPH2	3'UTR	opensea	3'UTR-opensea
0.000678581	0.0319549	-0.0530755	0.227677	0.459087	0.23141	10	C10orf25	3'UTR	shore	3'UTR-shore
0.000680503	0.0320085	-0.0559867	0.159974	0.374815	0.214841	10	C10orf11	Body	opensea	Body-opensea
0.000680828	0.0320176	-0.0564778	0.138626	0.367965	0.229339	22	PARVG	Body	opensea	Body-opensea
0.000681587	0.0320368	-0.0576241	0.144602	0.35602	0.211417	16	NDE1	Body	opensea	Body-opensea
0.00068281	0.0320742	-0.0594698	0.119772	0.374865	0.255093	10	MMS19	Body	opensea	Body-opensea
0.000685446	0.0321397	-0.0634349	0.304936	0.52516	0.220224	5	N4BP3	TSS1500	shore	TSS1500-shore
0.000685642	0.0321462	-0.0637283	0.26784	0.484005	0.216165	6	C6orf10	Body	opensea	Body-opensea
0.000688582	0.0322113	-0.0681322	0.0899449	0.292763	0.202818	10	FAM190B	Body	opensea	Body-opensea
0.000688897	0.0322195	-0.0686028	0.14826	0.369054	0.220795	11		IGR	opensea	IGR-opensea
0.000694245	0.0323338	-0.0765619	0.261013	0.504162	0.24315	6		IGR	opensea	IGR-opensea
0.000701567	0.0325552	-0.0873597	0.168181	0.407967	0.239785	1	DNM3	Body	opensea	Body-opensea
0.000702306	0.0325812	-0.0884431	0.165641	0.381724	0.216083	7	CUL1	5'UTR	opensea	5'UTR-opensea
0.000705252	0.0326495	-0.092752	0.289717	0.493837	0.204121	7	FOXK1	Body	opensea	Body-opensea
0.000708102	0.0327255	-0.0969029	0.131932	0.369246	0.237315	13	ESD	TSS1500	shore	TSS1500-shore
0.000712348	0.032835	-0.103057	0.124303	0.335405	0.211103	7	YWHAG	3'UTR	shore	3'UTR-shore
0.000715841	0.0329229	-0.108093	0.21029	0.412805	0.202516	2		IGR	opensea	IGR-opensea
0.000716765	0.0329467	-0.109421	0.248614	0.489948	0.241333	8	TNKS	Body	opensea	Body-opensea
0.000717297	0.0329617	-0.110185	0.445869	0.661987	0.216118	16	ABCC11	Body	opensea	Body-opensea
0.000720052	0.0330355	-0.114131	0.132197	0.370153	0.237956	2	SPRED2	TSS1500	opensea	TSS1500-opensea
0.000720334	0.0330388	-0.114535	0.333899	0.538775	0.204876	8	ERI1	Body	shelf	Body-shelf
0.000722031	0.0330703	-0.116958	0.099087	0.30559	0.206503	9		IGR	opensea	IGR-opensea
0.000725047	0.0331581	-0.121249	0.408644	0.629158	0.220513	12	CRADD	TSS1500	shore	TSS1500-shore
0.000729486	0.0332421	-0.127535	0.331768	0.550797	0.219029	3	FHIT	Body	opensea	Body-opensea
0.000729671	0.0332473	-0.127795	0.144788	0.363851	0.219063	1	NEK7	5'UTR	opensea	5'UTR-opensea
0.000730007	0.0332564	-0.12827	0.127279	0.386729	0.259449	10		IGR	opensea	IGR-opensea
0.000730878	0.0332836	-0.129497	0.182335	0.396327	0.213992	16	FAM18A	Body	shelf	Body-shelf
0.000736238	0.0334147	-0.137021	0.151263	0.40804	0.256777	9	PCSK5	Body	opensea	Body-opensea
0.000739702	0.0335112	-0.141855	0.122349	0.325791	0.203442	17		IGR	opensea	IGR-opensea
0.00074498	0.0336554	-0.149176	0.287028	0.492002	0.204974	2	C2orf34	Body	opensea	Body-opensea
0.000747309	0.0337106	-0.152392	0.23839	0.505878	0.267488	6	TMEM170B	Body	shore	Body-shore
0.000747387	0.033711	-0.152498	0.145387	0.427769	0.282382	12	DIP2B	3'UTR	opensea	3'UTR-opensea
0.000749745	0.033778	-0.155742	0.10351	0.320694	0.217184	2	RBMS1	Body	opensea	Body-opensea
0.00075007	0.0337856	-0.156188	0.183557	0.406639	0.223082	11	CYB5R2	Body	shelf	Body-shelf
0.000751533	0.033833	-0.158196	0.221716	0.464156	0.242439	13	KLF5	Body	shore	Body-shore
0.000752851	0.0338741	-0.160001	0.137005	0.354954	0.217949	3		IGR	opensea	IGR-opensea
0.000755594	0.0339315	-0.163746	0.135343	0.390691	0.255349	2		IGR	opensea	IGR-opensea
0.000760855	0.0340423	-0.170893	0.162629	0.377183	0.214554	3	FLJ10213	TSS1500	opensea	TSS1500-opensea
0.000763579	0.0341109	-0.174575	0.160949	0.386846	0.225898	2	DHRS9	Body	opensea	Body-opensea
0.00076521	0.0341452	-0.176773	0.108766	0.385585	0.276818	19		IGR	shelf	IGR-shelf
0.000771589	0.0343146	-0.185324	0.243884	0.468165	0.224281	11	HTR3A	Body	opensea	Body-opensea
0.000775284	0.0344099	-0.190245	0.321096	0.585584	0.264487	3	FLNB	Body	island	Body-island
0.000777436	0.0344672	-0.193102	0.321524	0.552125	0.230601	7	JAZF1	Body	opensea	Body-opensea
0.000777893	0.0344729	-0.193707	0.192315	0.440255	0.24794	11		IGR	opensea	IGR-opensea
0.000782944	0.0345814	-0.200374	0.403498	0.607707	0.204208	13	C13orf30	1stExon	opensea	1stExon-opensea
0.000785003	0.0346205	-0.203081	0.147614	0.393932	0.246318	17	CCDC55	TSS1500	shore	TSS1500-shore
0.000785343	0.0346251	-0.203527	0.341624	0.566258	0.224634	3	ZBTB47	Body	shore	Body-shore
0.000791065	0.0347788	-0.211006	0.164246	0.418551	0.254305	1	CCDC30	5'UTR	opensea	5'UTR-opensea
0.00079272	0.0348327	-0.21316	0.485998	0.760571	0.274573	8		IGR	shore	IGR-shore
0.000795536	0.0348825	-0.216813	0.148949	0.404275	0.255327	11	HIPK3	TSS1500	shore	TSS1500-shore
0.000796199	0.0348933	-0.217672	0.200337	0.409036	0.208699	8		IGR	opensea	IGR-opensea
0.000798336	0.0349388	-0.220434	0.124841	0.361825	0.236984	2	RFTN2	3'UTR	opensea	3'UTR-opensea
0.000804548	0.035068	-0.228421	0.120924	0.342595	0.221671	12	TAOK3	5'UTR	opensea	5'UTR-opensea
0.000806119	0.0351154	-0.230432	0.239956	0.461762	0.221805	5		IGR	opensea	IGR-opensea
0.000806687	0.0351224	-0.231158	0.189804	0.396307	0.206504	5	TNFAIP8	Body	opensea	Body-opensea
0.000820982	0.0354058	-0.249261	0.102092	0.336222	0.234131	1	HHLA3	Body	shore	Body-shore
0.000822732	0.0354483	-0.251455	0.23928	0.450907	0.211627	16	SNX29	Body	shelf	Body-shelf
0.000822914	0.0354534	-0.251682	0.198252	0.432434	0.234182	12	MED21	3'UTR	opensea	3'UTR-opensea
0.000827561	0.0355851	-0.257487	0.112458	0.327627	0.215169	10		IGR	opensea	IGR-opensea
0.000828661	0.0356135	-0.258856	0.216789	0.473754	0.256965	1	C1orf69	TSS1500	shore	TSS1500-shore
0.000836058	0.0357863	-0.268017	0.256759	0.470536	0.213778	11		IGR	opensea	IGR-opensea
0.000848704	0.0360615	-0.283492	0.232558	0.443511	0.210954	17	ANKFY1	Body	opensea	Body-opensea
0.000858933	0.036279	-0.295844	0.1847	0.432691	0.247991	17	ANKFY1	Body	opensea	Body-opensea
0.000867016	0.0364237	-0.305501	0.227213	0.443301	0.216088	10	CHST15	Body	opensea	Body-opensea
0.000867499	0.0364324	-0.306076	0.143961	0.346789	0.202828	3	LPP	Body	opensea	Body-opensea
0.000869376	0.0364756	-0.308304	0.170079	0.405252	0.235174	6		IGR	opensea	IGR-opensea
0.000873103	0.0365602	-0.312715	0.371015	0.607875	0.23686	1	KIAA1026	Body	opensea	Body-opensea
0.000881438	0.0367425	-0.322513	0.191843	0.399179	0.207336	6		IGR	island	IGR-island
0.00088719	0.036871	-0.329221	0.117071	0.362004	0.244934	15		IGR	shelf	IGR-shelf
0.000890783	0.0369706	-0.333389	0.302314	0.529136	0.226822	7	PION	TSS1500	shore	TSS1500-shore
0.000894346	0.0370365	-0.337506	0.326148	0.54811	0.221962	3	EIF4E3	3'UTR	opensea	3'UTR-opensea
0.000898034	0.0371177	-0.341751	0.293968	0.495605	0.201638	8	CHD7	5'UTR	shore	5'UTR-shore
0.000921417	0.0376625	-0.368264	0.141124	0.359671	0.218546	10		IGR	shelf	IGR-shelf
0.000922978	0.0376989	-0.37001	0.282889	0.522614	0.239725	7	MAD1L1	Body	island	Body-island
0.00092394	0.0377172	-0.371085	0.502647	0.875107	0.37246	6	C6orf10	Body	opensea	Body-opensea
0.00093241	0.0379189	-0.380499	0.310751	0.531933	0.221182	9	GSN	5'UTR	opensea	5'UTR-opensea
0.000933842	0.0379428	-0.382082	0.19803	0.4033	0.20527	3	OSTalpha	Body	opensea	Body-opensea
0.000941752	0.0381123	-0.390784	0.326367	0.557597	0.231229	8	SCRIB	Body	shore	Body-shore
0.00094282	0.0381347	-0.391954	0.107424	0.317143	0.209719	1		IGR	opensea	IGR-opensea
0.000955366	0.0384525	-0.405593	0.198103	0.422261	0.224158	6	SUPT3H	5'UTR	opensea	5'UTR-opensea
0.00095688	0.0384795	-0.407226	0.499553	0.70588	0.206326	1	PRDM16	Body	opensea	Body-opensea
0.000958099	0.0385138	-0.40854	0.128326	0.354236	0.22591	2		IGR	shelf	IGR-shelf
0.000968351	0.0387723	-0.419523	0.208002	0.415707	0.207706	1	C1orf228	5'UTR	opensea	5'UTR-opensea
0.000970709	0.0388327	-0.422032	0.105739	0.317177	0.211438	8	ERI1	Body	opensea	Body-opensea
0.000984125	0.0391367	-0.436198	0.115272	0.335023	0.219751	6	CDYL	5'UTR	opensea	5'UTR-opensea
0.00098701	0.0392017	-0.439219	0.169488	0.390042	0.220554	21	ITSN1	5'UTR	shore	5'UTR-shore
0.00100192	0.0395765	-0.454694	0.171884	0.423344	0.25146	2		IGR	opensea	IGR-opensea
0.00100321	0.0395913	-0.45602	0.242041	0.442776	0.200735	6	TRIM39	Body	shelf	Body-shelf
0.00100615	0.0396398	-0.45904	0.323024	0.553883	0.230859	11		IGR	shore	IGR-shore
0.00101147	0.0397634	-0.464489	0.0932269	0.310117	0.21689	3		IGR	shelf	IGR-shelf
0.0010172	0.0398893	-0.470318	0.135665	0.344178	0.208513	16	MYH11	Body	opensea	Body-opensea
0.00102342	0.0400344	-0.476609	0.148581	0.44114	0.292558	15	LOC145814	TSS1500	opensea	TSS1500-opensea
0.00102366	0.0400395	-0.476852	0.10847	0.333685	0.225215	14	RGS6	Body	opensea	Body-opensea
0.00102539	0.040077	-0.47859	0.126678	0.391048	0.26437	6	TRIM38	5'UTR	opensea	5'UTR-opensea
0.00102547	0.0400782	-0.478678	0.107729	0.371139	0.263411	3	LIMD1	Body	opensea	Body-opensea
0.00102694	0.0401206	-0.480156	0.304785	0.529508	0.224723	3	MCCC1	Body	shore	Body-shore
0.00103107	0.0401918	-0.484299	0.204776	0.440377	0.235601	8	HTRA4	TSS1500	shore	TSS1500-shore
0.00103816	0.0403717	-0.491369	0.121284	0.340774	0.219491	2		IGR	opensea	IGR-opensea
0.00105499	0.0407591	-0.507977	0.196958	0.416161	0.219202	11	LGR4	Body	opensea	Body-opensea
0.00105871	0.0408208	-0.51161	0.105839	0.346263	0.240424	1		IGR	opensea	IGR-opensea
0.00107038	0.0410756	-0.522925	0.241357	0.445952	0.204595	19	SERTAD3	1stExon	shore	1stExon-shore
0.00107702	0.0412136	-0.529311	0.123118	0.352067	0.228949	6	STXBP5	Body	shore	Body-shore
0.00107723	0.0412147	-0.529518	0.209039	0.473475	0.264435	8	KIAA0146	Body	shore	Body-shore
0.00107727	0.0412147	-0.529555	0.216047	0.4617	0.245653	6	MTHFD1L	Body	opensea	Body-opensea
0.00107951	0.0412688	-0.531704	0.291672	0.526156	0.234483	10	ZMYND11	Body	opensea	Body-opensea
0.00108318	0.0413443	-0.535209	0.144305	0.403453	0.259148	2		IGR	opensea	IGR-opensea
0.00109325	0.0415777	-0.544765	0.359139	0.574062	0.214923	13	MIR548F5	Body	opensea	Body-opensea
0.00109464	0.0416006	-0.546073	0.132487	0.371762	0.239275	1		IGR	opensea	IGR-opensea
0.00110122	0.0417507	-0.552261	0.164913	0.37057	0.205657	7	PRKAG2	Body	opensea	Body-opensea
0.00111328	0.0420053	-0.563509	0.131376	0.356629	0.225253	6	TEAD3	Body	shelf	Body-shelf
0.00111599	0.0420426	-0.566019	0.147926	0.359579	0.211653	1		IGR	opensea	IGR-opensea
0.00111712	0.0420611	-0.567064	0.11218	0.434427	0.322247	8	CPNE3	5'UTR	shelf	5'UTR-shelf
0.00112127	0.042159	-0.570899	0.132995	0.341748	0.208752	16	SNORA30	TSS200	opensea	TSS200-opensea
0.00112162	0.0421636	-0.571221	0.0914918	0.311687	0.220195	6	ARID1B	Body	shelf	Body-shelf
0.00112354	0.0422176	-0.572986	0.131989	0.359912	0.227922	2	ACSL3	5'UTR	opensea	5'UTR-opensea
0.00112448	0.0422285	-0.573848	0.256723	0.499676	0.242953	22	MIAT	Body	shelf	Body-shelf
0.00113188	0.0423511	-0.580628	0.109079	0.3099	0.200821	17	NLK	Body	opensea	Body-opensea
0.00114164	0.042539	-0.589494	0.385735	0.659789	0.274054	8		IGR	opensea	IGR-opensea
0.00116114	0.0429469	-0.606994	0.169154	0.406589	0.237435	7	GTF2IRD1	5'UTR	shelf	5'UTR-shelf
0.00117035	0.0431288	-0.615155	0.154266	0.370107	0.215841	3		IGR	opensea	IGR-opensea
0.00117971	0.0433463	-0.623381	0.326559	0.560515	0.233956	16	OR1F2P	TSS1500	opensea	TSS1500-opensea
0.0011829	0.0434081	-0.626173	0.485469	0.781776	0.296307	6	HLA-DRB1	Body	shore	Body-shore
0.00118511	0.0434496	-0.628103	0.16233	0.421494	0.259164	4	SULT1E1	TSS1500	opensea	TSS1500-opensea
0.00119178	0.0435925	-0.633897	0.327958	0.531825	0.203867	7	POR	Body	opensea	Body-opensea
0.00119455	0.0436592	-0.636296	0.141679	0.34331	0.201631	1	TNFRSF9	5'UTR	shelf	5'UTR-shelf
0.00119643	0.0436928	-0.637924	0.0963128	0.313167	0.216854	2	LANCL1	Body	shelf	Body-shelf
0.00119742	0.0437159	-0.63878	0.431479	0.652515	0.221036	22		IGR	shelf	IGR-shelf
0.00119799	0.0437295	-0.639272	0.461542	0.670455	0.208912	3	DAG1	5'UTR	opensea	5'UTR-opensea
0.00119844	0.04374	-0.639659	0.598653	0.805877	0.207224	10		IGR	shore	IGR-shore
0.0012	0.043769	-0.640999	0.165459	0.380846	0.215387	10	PDCD11	Body	shelf	Body-shelf
0.0012009	0.0437794	-0.641774	0.218366	0.427528	0.209162	2	GPD2	TSS1500	shore	TSS1500-shore
0.00120327	0.0438238	-0.643813	0.24078	0.44594	0.205159	7		IGR	shelf	IGR-shelf
0.00120549	0.0438594	-0.645721	0.660516	0.867009	0.206493	10	ANK3	Body	opensea	Body-opensea
0.00121726	0.0441185	-0.655759	0.130278	0.359792	0.229514	11		IGR	opensea	IGR-opensea
0.00122036	0.0441778	-0.658386	0.157188	0.365488	0.208299	6		IGR	opensea	IGR-opensea
0.00122877	0.0443387	-0.665482	0.115274	0.320786	0.205512	4	KIAA0922	Body	opensea	Body-opensea
0.00123868	0.044559	-0.673784	0.251232	0.530018	0.278786	3		IGR	shore	IGR-shore
0.00124051	0.0445911	-0.675307	0.106918	0.354312	0.247394	3	C3orf26	Body	opensea	Body-opensea
0.00125326	0.0448404	-0.685872	0.663035	0.86625	0.203215	17		IGR	shore	IGR-shore
0.00126663	0.0450999	-0.696848	0.228564	0.430944	0.20238	11	DLG2	Body	opensea	Body-opensea
0.0012747	0.0452665	-0.703404	0.473213	0.693485	0.220272	2	HDAC4	Body	island	Body-island
0.00127588	0.0452792	-0.704363	0.137635	0.338892	0.201258	18	MYOM1	3'UTR	shore	3'UTR-shore
0.00127592	0.0452792	-0.704397	0.532011	0.735062	0.203051	6		IGR	island	IGR-island
0.0012827	0.0454184	-0.709874	0.383562	0.625841	0.242279	19	HIF3A	5'UTR	shore	5'UTR-shore
0.00128308	0.045423	-0.710179	0.130369	0.350843	0.220474	3		IGR	opensea	IGR-opensea
0.00130929	0.0459855	-0.731079	0.290892	0.51482	0.223928	7	TRIM24	TSS1500	shore	TSS1500-shore
0.0013145	0.0460876	-0.735185	0.12851	0.334054	0.205543	7	IQCE	3'UTR	opensea	3'UTR-opensea
0.00132636	0.0463072	-0.744475	0.217967	0.450844	0.232877	11	ACAD8	Body	shelf	Body-shelf
0.00136986	0.0471543	-0.777838	0.27881	0.501194	0.222385	6	FYN	Body	opensea	Body-opensea
0.00137079	0.047162	-0.778534	0.368863	0.575559	0.206696	20	TRPC4AP	Body	shelf	Body-shelf
0.00137221	0.0471845	-0.779607	0.28212	0.500115	0.217994	4	TBC1D14	Body	opensea	Body-opensea
0.00137523	0.0472418	-0.781882	0.141252	0.344892	0.20364	1	C1orf150	Body	opensea	Body-opensea
0.00137936	0.0473288	-0.784981	0.283165	0.504418	0.221253	2		IGR	opensea	IGR-opensea
0.00138825	0.0475141	-0.791625	0.123055	0.347878	0.224823	16		IGR	opensea	IGR-opensea
0.0013893	0.0475342	-0.792405	0.290194	0.508489	0.218294	8	ERICH1	Body	opensea	Body-opensea
0.00139135	0.0475718	-0.793926	0.35733	0.561544	0.204214	5	LHFPL2	Body	shelf	Body-shelf
0.00140161	0.0477707	-0.801529	0.285459	0.499268	0.213809	16	RAB11FIP3	TSS1500	shore	TSS1500-shore
0.00141019	0.0479536	-0.807835	0.404272	0.62681	0.222538	1		IGR	opensea	IGR-opensea
0.00141276	0.0479918	-0.809717	0.125754	0.330045	0.204291	10	PRTFDC1	Body	opensea	Body-opensea
0.00142489	0.0482368	-0.818562	0.473772	0.687206	0.213435	5	FER	TSS1500	shore	TSS1500-shore
0.00144452	0.0486326	-0.832712	0.16933	0.416933	0.247603	17	WDR45L	Body	opensea	Body-opensea
0.00144468	0.0486357	-0.832826	0.160402	0.475475	0.315074	7	NRF1	Body	opensea	Body-opensea
0.00144984	0.0487454	-0.836508	0.260345	0.468202	0.207858	12	CLEC12A	TSS1500	opensea	TSS1500-opensea
0.00147309	0.0491663	-0.852963	0.365509	0.658869	0.29336	3		IGR	opensea	IGR-opensea
0.00147443	0.049186	-0.853907	0.262143	0.512679	0.250536	17	SLC38A10	Body	opensea	Body-opensea
0.0014921	0.0494866	-0.866222	0.138386	0.386745	0.248358	17	STX8	Body	opensea	Body-opensea
0.00149738	0.0495898	-0.869877	0.316083	0.552987	0.236903	11	CCDC81	3'UTR	opensea	3'UTR-opensea
0.00150561	0.0497244	-0.875549	0.153175	0.376129	0.222954	1	IER5	TSS1500	shore	TSS1500-shore
